# Supplementary material for: Tumor suppressor FLCN inhibits tumorigenesis of a FLCN-null renal cancer cell line and regulates expression of key molecules in TGF-β signaling
Source: Mol Cancer. 2010 Jun 23;9:160. doi: 10.1186/1476-4598-9-160 (PMC2907329; doi:10.1186/1476-4598-9-160)
Supplement: Additional file 2 — Table S2. Table S2. The genes differentially expressed in the wild-type FLCN and mutant FLCN cell lines. [file 1476-4598-9-160-S2.XLS]

## Sheet: Sheet1
Table S2. The genes differentially expressed in the wild-type FLCN and mutant FLCN cell lines.
			Mann-Whitney U-test											Student's t-test
Column	Probeset ID	Gene Symbol	p-value	p-value (corrected for ties)	U Statistic	Rank Sum (mt)	Rank Sum (wt)	Mean Rank (mt)	Mean Rank (wt)	Median (mt)	Median (wt)	mt-wt		p-value	t	Mean(mt)	Mean(wt)	MeanRatio(mt/wt)	MeanDiff(mt-wt)
36404	227140_at	---	0.00394752	0.00394752	36	21	57	3.5	9.5	3.35111	7.20665	-3.85554		0.000627998	-4.89476	3.96153	7.1009	0.557891	-3.13937
35502	226237_at	---	0.0202406	0.0200224	32.5	24.5	53.5	4.08333	8.91667	8.14844	10.4898	-2.34136		0.014971	-2.93271	8.10082	10.1953	0.794565	-2.09446
37384	228121_at	---	0.00648505	0.00648505	35	22	56	3.66667	9.33333	5.43163	7.38401	-1.95238		0.00112049	-4.51294	5.33843	7.2722	0.734087	-1.93377
41381	232118_at	---	0.0249748	0.0249748	32	25	53	4.16667	8.83333	6.07878	7.19583	-1.11705		0.0305353	-2.51717	5.92883	7.25888	0.816768	-1.33006
35172	225906_at	---	0.0163091	0.0163091	33	24	54	4	9	7.02654	8.08196	-1.05542		0.0128323	-3.02288	6.92782	8.01382	0.864484	-1.086
4667	1559214_at	---	0.00394752	0.00394752	0	57	21	9.5	3.5	4.12986	3.03594	1.09392		0.00442882	3.65455	3.95874	2.9294	1.35138	1.02934
52529	243271_at	---	0.0163091	0.0163091	3	54	24	9	4	5.05429	3.91218	1.14211		0.0108478	3.12142	5.15254	4.09101	1.25948	1.06153
37065	227802_at	---	0.0163091	0.0163091	3	54	24	9	4	6.58859	5.46875	1.11984		0.0137672	2.98172	6.49797	5.42949	1.19679	1.06848
48845	239587_at	---	0.0163091	0.0163091	3	54	24	9	4	5.35845	4.14678	1.21167		0.0194975	2.7786	5.29317	4.21925	1.25453	1.07392
38237	228974_at	---	0.0249748	0.0249748	4	53	25	8.83333	4.16667	4.39079	3.03256	1.35823		0.00776492	3.31867	4.24722	3.16555	1.3417	1.08167
5111	1559992_a_at	---	0.0249748	0.0249748	4	53	25	8.83333	4.16667	4.2386	3.10397	1.13463		0.0317218	2.49492	4.34635	3.26326	1.33191	1.0831
3567	1557302_at	---	0.0373732	0.0373732	5	52	26	8.66667	4.33333	5.03123	3.45117	1.58006		0.0189585	2.79494	4.73891	3.65144	1.29782	1.08747
38113	228850_s_at	---	0.0373732	0.0373732	5	52	26	8.66667	4.33333	7.40413	6.23149	1.17264		0.0193108	2.7842	7.29629	6.19435	1.17789	1.10194
36196	226932_at	---	0.00648505	0.00648505	1	56	22	9.33333	3.66667	6.50383	5.15956	1.34427		0.00138543	4.37628	6.30781	5.15086	1.22461	1.15695
3401	1557029_at	---	0.0373732	0.0373732	5	52	26	8.66667	4.33333	4.28901	3.01986	1.26915		0.043114	2.31533	4.27389	3.10302	1.37733	1.17087
45373	236115_at	---	0.00394752	0.00394752	0	57	21	9.5	3.5	4.82788	3.62203	1.20585		0.00193193	4.16544	4.75991	3.5596	1.3372	1.20031
36632	227368_at	---	0.0373732	0.0373732	5	52	26	8.66667	4.33333	7.63016	6.39426	1.2359		0.0237943	2.66256	7.42213	6.20841	1.1955	1.21372
52033	242775_at	---	0.00507461	0.00499787	0.5	56.5	21.5	9.41667	3.58333	8.05398	6.50099	1.55299		0.000317771	5.36278	7.8145	6.58388	1.18691	1.23062
47288	238030_at	---	0.0202406	0.0200224	3.5	53.5	24.5	8.91667	4.08333	6.28687	4.74684	1.54003		0.00898507	3.23235	6.26714	5.03189	1.24548	1.23525
44613	235355_at	---	0.0163091	0.0163091	3	54	24	9	4	4.53462	3.52056	1.01406		0.0207689	2.74179	4.69146	3.43275	1.36668	1.25871
35450	226185_at	---	0.0104054	0.0104054	2	55	23	9.16667	3.83333	5.34464	3.94371	1.40093		0.00229346	4.05812	5.42003	4.1439	1.30796	1.27614
51604	242346_x_at	---	0.0373732	0.0373732	5	52	26	8.66667	4.33333	6.53645	4.85945	1.677		0.0381551	2.38698	6.3685	5.09119	1.25089	1.27731
36761	227498_at	---	0.00648505	0.00648505	1	56	22	9.33333	3.66667	7.47179	6.37031	1.10148		0.00188966	4.17935	7.44146	6.16226	1.20759	1.2792
52624	243366_s_at	---	0.0104054	0.0104054	2	55	23	9.16667	3.83333	5.04458	3.60036	1.44422		0.00724708	3.35961	4.98	3.69552	1.34757	1.28447
51183	241925_x_at	---	0.0373732	0.0373732	5	52	26	8.66667	4.33333	5.84108	4.30381	1.53727		0.0126481	3.03134	5.63147	4.29979	1.30971	1.33168
23117	213808_at	---	0.00394752	0.00394752	0	57	21	9.5	3.5	4.31418	2.87494	1.43924		0.000740354	4.78481	4.31224	2.96263	1.45554	1.34961
39266	230003_at	---	0.0104054	0.0104054	2	55	23	9.16667	3.83333	5.91199	4.62998	1.28201		0.0126816	3.02979	6.01956	4.63628	1.29836	1.38328
46609	237351_at	---	0.00394752	0.00394752	0	57	21	9.5	3.5	5.54399	3.94256	1.60143		0.000569466	4.96067	5.37274	3.98504	1.34823	1.3877
35858	226594_at	---	0.0373732	0.0373732	5	52	26	8.66667	4.33333	6.6455	4.95447	1.69103		0.0296921	2.5335	6.599	5.14056	1.28371	1.45845
52510	243252_at	---	0.0163091	0.0163091	3	54	24	9	4	5.23299	3.39984	1.83315		0.0115134	3.08645	5.03922	3.53502	1.42552	1.5042
41950	232687_at	---	0.00648505	0.00648505	1	56	22	9.33333	3.66667	5.73858	4.01992	1.71866		0.000569272	4.9609	5.68549	4.1632	1.36565	1.52229
45380	236122_at	---	0.00648505	0.00648505	1	56	22	9.33333	3.66667	5.83104	3.91788	1.91316		0.000932432	4.63262	5.51447	3.98255	1.38466	1.53192
45572	236314_at	---	0.0104054	0.0104054	2	55	23	9.16667	3.83333	5.05385	3.55656	1.49729		0.0269779	2.5894	5.07844	3.52013	1.44269	1.55832
44998	235740_at	---	0.00648505	0.00648505	1	56	22	9.33333	3.66667	5.64038	3.65003	1.99035		0.00337654	3.81946	5.31485	3.66138	1.4516	1.65346
38013	228750_at	---	0.00394752	0.00394752	0	57	21	9.5	3.5	4.85178	3.08372	1.76806		0.000161841	5.84894	5.07544	3.16192	1.60518	1.91352
54672	AFFX-r2-Bs-thr-3_s_at	---	0.0373732	0.0373732	5	52	26	8.66667	4.33333	6.83154	3.57147	3.26007		0.0488691	2.24163	6.25179	4.30162	1.45336	1.95017
40776	231513_at	---	0.00394752	0.00394752	0	57	21	9.5	3.5	7.75323	5.56781	2.18542		6.58598e-05	6.53628	7.49004	5.49322	1.36351	1.99683
2662	1555894_s_at	ABBA-1	0.0163091	0.0163091	33	24	54	4	9	4.08575	5.16138	-1.07563		0.0138627	-2.97767	4.28702	5.39811	0.79417	-1.11109
12960	203504_s_at	ABCA1	0.0249748	0.0249748	4	53	25	8.83333	4.16667	7.73989	6.58304	1.15685		0.0165412	2.87448	7.71126	6.46271	1.19319	1.24855
52425	243167_at	ABCB5	0.00394752	0.00394752	0	57	21	9.5	3.5	7.15019	4.43657	2.71362		6.24876e-05	6.57798	6.95452	4.42397	1.57201	2.53054
49975	240717_at	ABCB5	0.00394752	0.00394752	0	57	21	9.5	3.5	7.19454	3.45212	3.74242		0.000125902	6.03615	6.80011	3.45613	1.96755	3.34398
19152	209735_at	ABCG2	0.00394752	0.00394752	0	57	21	9.5	3.5	8.3653	7.20339	1.16191		0.000220537	5.62301	8.37087	7.09404	1.17999	1.27683
54607	87100_at	ABHD2	0.0163091	0.0163091	33	24	54	4	9	4.92327	6.24532	-1.32205		0.0119708	-3.0636	5.10199	6.20905	0.821702	-1.10706
48837	239579_at	ABHD7	0.0104054	0.0104054	2	55	23	9.16667	3.83333	5.2571	3.86547	1.39163		0.00940953	3.20512	5.29673	3.95151	1.34043	1.34521
19745	210337_s_at	ACLY	0.0163091	0.0163091	33	24	54	4	9	8.21706	9.29669	-1.07963		0.011501	-3.08708	8.2732	9.35286	0.884563	-1.07966
14094	204638_at	ACP5	0.00394752	0.00394752	0	57	21	9.5	3.5	8.2044	6.34336	1.86104		0.00113129	4.50673	8.2434	6.45274	1.2775	1.79066
54636	AFFX-HSAC07/X00351_M_at	ACTB	0.0373732	0.0373732	31	26	52	4.33333	8.66667	11.1814	12.3923	-1.2109		0.0221802	-2.70349	11.267	12.4269	0.906656	-1.15998
15501	206046_at	ADAM23	0.00394752	0.00394752	0	57	21	9.5	3.5	7.19623	5.90967	1.28656		0.000180993	5.76669	7.20475	5.90526	1.22006	1.29949
53722	244463_at	ADAM23	0.00394752	0.00394752	0	57	21	9.5	3.5	4.88215	3.38726	1.49489		0.000494873	5.056	4.93963	3.411	1.44815	1.52863
36477	227213_at	ADAT2	0.0163091	0.0163091	3	54	24	9	4	5.5613	4.14594	1.41536		0.00854715	3.26186	5.42049	4.29644	1.26162	1.12405
44539	235281_x_at	AHNAK	0.0104054	0.0104054	34	23	55	3.83333	9.16667	3.9402	5.06725	-1.12705		0.00641326	-3.43234	4.03973	5.11284	0.790114	-1.07311
32168	222880_at	AKT3	0.0104054	0.0102716	34	23	55	3.83333	9.16667	5.12461	6.22875	-1.10414		0.0161282	-2.88924	4.96252	6.16051	0.805537	-1.19799
11409	201952_at	ALCAM	0.00394752	0.00394752	0	57	21	9.5	3.5	8.92027	7.41259	1.50768		0.00377368	3.75163	8.81968	7.31199	1.20619	1.50769
40465	231202_at	ALDH1L2	0.0249748	0.0249748	4	53	25	8.83333	4.16667	6.17488	4.78335	1.39153		0.0183296	2.8146	5.92521	4.86121	1.21888	1.064
13064	203608_at	ALDH5A1	0.00648505	0.00648505	1	56	22	9.33333	3.66667	6.22064	5.10958	1.11106		0.00408731	3.70314	6.25633	5.15773	1.213	1.0986
31397	222108_at	AMIGO2	0.0104054	0.0104054	2	55	23	9.16667	3.83333	8.6776	7.10339	1.57421		0.00194926	4.15983	8.46774	7.18434	1.17864	1.2834
34787	225521_at	ANAPC7	0.0249748	0.0249748	4	53	25	8.83333	4.16667	6.26637	5.03881	1.22756		0.0116127	3.08141	6.14563	5.12064	1.20017	1.02499
12378	202920_at	ANK2	0.00394752	0.00394752	0	57	21	9.5	3.5	7.95754	6.02857	1.92897		3.50497e-06	9.16744	7.94249	5.95719	1.33326	1.9853
18864	209442_x_at	ANK3	0.0104054	0.0104054	2	55	23	9.16667	3.83333	6.679	5.50591	1.17309		0.00428706	3.67423	6.57314	5.42987	1.21055	1.14326
15840	206385_s_at	ANK3	0.0104054	0.0104054	2	55	23	9.16667	3.83333	8.20548	6.36808	1.8374		0.00498336	3.58341	8.16021	6.42449	1.27017	1.73572
21601	212286_at	ANKRD12	0.0249748	0.0249748	4	53	25	8.83333	4.16667	5.40511	4.31837	1.08674		0.0116891	3.07757	5.28681	4.26415	1.23983	1.02266
33962	224694_at	ANTXR1	0.0249748	0.0249748	32	25	53	4.16667	8.83333	3.848	5.70352	-1.85552		0.0153933	-2.91647	3.84768	5.52239	0.696742	-1.67471
21042	211712_s_at	ANXA9	0.00648505	0.00648505	1	56	22	9.33333	3.66667	6.44092	4.94993	1.49099		0.00165888	4.26158	6.35176	4.87429	1.30311	1.47746
12756	203300_x_at	AP1S2	0.0373732	0.0373732	31	26	52	4.33333	8.66667	6.71891	7.7198	-1.00089		0.0482145	-2.24957	6.72567	7.9798	0.842836	-1.25414
12981	203525_s_at	APC	0.0373732	0.0373732	5	52	26	8.66667	4.33333	7.68887	6.36526	1.32361		0.0318595	2.49239	7.48429	6.45855	1.15882	1.02575
38789	229526_at	AQP11	0.00394752	0.00394752	0	57	21	9.5	3.5	6.57926	4.91237	1.66689		0.000582396	4.94551	6.46272	4.91161	1.3158	1.55111
18174	208750_s_at	ARF1	0.0249748	0.0249748	32	25	53	4.16667	8.83333	8.03806	9.94882	-1.91076		0.0153233	-2.91913	8.14209	9.838	0.827617	-1.6959
25285	215984_s_at	ARFRP1	0.0163091	0.0163091	33	24	54	4	9	5.56279	6.98538	-1.42259		0.00974868	-3.18426	5.44582	6.78403	0.802742	-1.3382
21003	211672_s_at	ARPC4 /// TTLL3	0.0373732	0.0373732	31	26	52	4.33333	8.66667	5.32457	6.99506	-1.67049		0.0444305	-2.29766	5.39341	6.93933	0.777224	-1.54592
41460	232197_x_at	ARSB	0.0163091	0.0163091	3	54	24	9	4	4.88494	3.78588	1.09906		0.0276781	2.57446	4.96589	3.82056	1.29978	1.14533
20356	210980_s_at	ASAH1	0.0104054	0.0104054	2	55	23	9.16667	3.83333	10.9882	9.81363	1.17457		0.0047021	3.6184	10.8674	9.83785	1.10465	1.02957
23210	213902_at	ASAH1	0.00394752	0.00394752	0	57	21	9.5	3.5	8.59716	7.2689	1.32826		0.000167623	5.82305	8.56258	7.28001	1.17618	1.28257
15486	206030_at	ASPA	0.00394752	0.00394752	0	57	21	9.5	3.5	4.38818	3.28612	1.10206		0.00176057	4.22395	4.4678	3.30019	1.3538	1.16761
36279	227015_at	ASPHD2	0.00648505	0.00648505	1	56	22	9.33333	3.66667	5.2514	4.21391	1.03749		0.00309932	3.87195	5.18489	4.14305	1.25147	1.04184
22549	213238_at	ATP10D	0.0249748	0.0249748	4	53	25	8.83333	4.16667	6.62837	4.77812	1.85025		0.0116989	3.07707	6.37694	4.79146	1.3309	1.58548
25018	215716_s_at	ATP2B1	0.0249748	0.0249748	4	53	25	8.83333	4.16667	8.69393	7.05577	1.63816		0.0233578	2.67335	8.43232	7.32664	1.15091	1.10567
22243	212930_at	ATP2B1	0.0163091	0.0163091	3	54	24	9	4	7.34788	5.33783	2.01005		0.00847891	3.2666	6.9626	5.45198	1.27708	1.51061
14080	204624_at	ATP7B	0.0104054	0.0104054	2	55	23	9.16667	3.83333	4.79173	3.77063	1.0211		0.023887	2.6603	4.9945	3.77552	1.32287	1.21898
24238	214934_at	ATP9B	0.0163091	0.0163091	3	54	24	9	4	7.25326	5.82928	1.42398		0.00874351	3.24844	7.38414	5.88102	1.25559	1.50313
23054	213745_at	ATRNL1	0.0373732	0.0373732	5	52	26	8.66667	4.33333	5.92711	4.19474	1.73237		0.0185616	2.80727	5.86663	4.46344	1.31437	1.40319
32917	223632_s_at	BCAN	0.0163091	0.0163091	33	24	54	4	9	4.10397	5.24252	-1.13855		0.00908308	-3.22595	4.18172	5.21975	0.801135	-1.03802
15137	205681_at	BCL2A1	0.0104054	0.0104054	2	55	23	9.16667	3.83333	3.9852	2.7835	1.2017		0.00739727	3.34743	4.01409	2.84298	1.41193	1.17111
29380	220087_at	BCMO1	0.00394752	0.00394752	0	57	21	9.5	3.5	5.58918	4.08167	1.50751		0.00123175	4.45178	5.59494	4.10157	1.3641	1.49337
33642	224367_at	BEX2	0.00394752	0.00394752	0	57	21	9.5	3.5	6.09943	4.92869	1.17074		0.000195175	5.71159	6.03425	4.92334	1.22564	1.11091
10626	201169_s_at	BHLHB2	0.0104054	0.0104054	34	23	55	3.83333	9.16667	4.41076	5.61948	-1.20872		0.00901262	-3.23055	4.37464	5.49027	0.796798	-1.11563
30822	221530_s_at	BHLHB3	0.00394752	0.00394752	0	57	21	9.5	3.5	9.38441	7.71608	1.66833		0.00118044	4.47922	9.38045	7.82664	1.19853	1.55381
17105	207655_s_at	BLNK	0.0249748	0.0249748	4	53	25	8.83333	4.16667	5.08064	3.2524	1.82824		0.00562348	3.51087	4.9219	3.20974	1.53343	1.71216
16036	206581_at	BNC1	0.00394752	0.00394752	0	57	21	9.5	3.5	4.93866	3.5733	1.36536		1.63642e-05	7.7036	4.90152	3.48586	1.40612	1.41566
171	1552487_a_at	BNC1	0.00394752	0.00394752	0	57	21	9.5	3.5	8.33994	5.93643	2.40351		0.000223759	5.61254	8.26332	5.74398	1.4386	2.51934
18102	208677_s_at	BSG	0.0373732	0.0373732	31	26	52	4.33333	8.66667	8.34562	9.69769	-1.35207		0.0268948	-2.59119	8.58556	9.62078	0.892397	-1.03522
39041	229778_at	C12orf39	0.0163091	0.0163091	3	54	24	9	4	9.65433	8.53094	1.12339		0.0149142	2.93494	9.59373	8.05509	1.19101	1.53864
36798	227535_at	C15orf24	0.0104054	0.0104054	2	55	23	9.16667	3.83333	6.22941	4.24823	1.98118		0.00980803	3.18069	6.10687	4.43813	1.376	1.66875
23294	213986_s_at	C19orf6	0.0163091	0.0163091	33	24	54	4	9	4.34326	5.34431	-1.00105		0.0155912	-2.90901	4.31741	5.54428	0.778715	-1.22687
21888	212574_x_at	C19orf6	0.0249748	0.0249748	32	25	53	4.16667	8.83333	4.88877	6.07637	-1.1876		0.0208134	-2.74054	4.96872	5.97134	0.832094	-1.00262
33058	223773_s_at	C1orf79	0.0249748	0.0249748	4	53	25	8.83333	4.16667	8.33037	6.67686	1.65351		0.0365136	2.41271	8.06241	6.92492	1.16426	1.13749
18171	208747_s_at	C1S	0.0163091	0.0163091	3	54	24	9	4	10.0091	8.8418	1.1673		0.00797517	3.30284	9.95146	8.87517	1.12127	1.07628
42831	233571_x_at	C20orf149	0.0373732	0.0373732	31	26	52	4.33333	8.66667	7.20315	8.73349	-1.53034		0.0255165	-2.62185	7.47205	8.58171	0.870695	-1.10966
27304	218010_x_at	C20orf149	0.0249748	0.0249748	32	25	53	4.16667	8.83333	5.53232	7.10171	-1.56939		0.0166601	-2.8703	5.85914	6.96318	0.841446	-1.10404
37257	227994_x_at	C20orf149	0.0163091	0.0163091	33	24	54	4	9	6.44024	7.91387	-1.47363		0.00623595	-3.44906	6.66246	7.72147	0.862848	-1.05902
29770	220477_s_at	C20orf30	0.0373732	0.0373732	31	26	52	4.33333	8.66667	7.39273	8.86355	-1.47082		0.023868	-2.66076	7.48257	8.8963	0.841088	-1.41373
34239	224972_at	C20orf52	0.00648505	0.00648505	35	22	56	3.66667	9.33333	7.18433	8.67257	-1.48824		0.0149902	-2.93197	7.15315	8.7468	0.817802	-1.59365
30234	220941_s_at	C21orf91	0.00648505	0.00648505	1	56	22	9.33333	3.66667	5.82996	4.50107	1.32889		0.00258126	3.98471	5.73094	4.55988	1.25682	1.17105
654	1553158_at	C3orf34	0.0373732	0.0373732	31	26	52	4.33333	8.66667	5.13989	6.24715	-1.10726		0.0119534	-3.06445	5.21885	6.22841	0.837911	-1.00956
48227	238969_at	C3orf55	0.00823878	0.00812681	1.5	55.5	22.5	9.25	3.75	8.38311	7.12918	1.25393		0.00101259	4.57873	8.2268	7.16848	1.14763	1.05832
4278	1558552_s_at	C3orf55	0.0104054	0.0104054	2	55	23	9.16667	3.83333	6.86051	5.15705	1.70346		0.00277746	3.93943	6.71956	5.11913	1.31264	1.60043
13694	204238_s_at	C6orf108	0.0373732	0.0373732	31	26	52	4.33333	8.66667	6.92583	8.44503	-1.5192		0.0349889	-2.43766	6.90419	8.45745	0.816344	-1.55326
35566	226301_at	C6orf192	0.0249748	0.0249748	4	53	25	8.83333	4.16667	7.88629	6.20833	1.67796		0.0147099	2.943	7.86504	6.35233	1.23813	1.51271
36045	226781_at	C7orf55	0.0163091	0.0163091	33	24	54	4	9	4.81191	5.95215	-1.14024		0.0109401	-3.11644	4.87084	5.95528	0.817903	-1.08444
3787	1557636_a_at	C7orf57	0.00648505	0.00648505	1	56	22	9.33333	3.66667	4.90287	3.61749	1.28538		0.00200475	4.14221	4.83082	3.62588	1.33232	1.20494
34868	225602_at	C9orf19	0.0373732	0.0373732	31	26	52	4.33333	8.66667	6.55595	7.81665	-1.2607		0.0100016	-3.16918	6.3998	7.46612	0.857179	-1.06632
13419	203963_at	CA12	0.0104054	0.0104054	2	55	23	9.16667	3.83333	10.3125	8.41542	1.89708		0.00448833	3.64649	10.2177	8.58451	1.19025	1.63318
23472	214164_x_at	CA12	0.00648505	0.00648505	1	56	22	9.33333	3.66667	10.0868	8.26328	1.82352		0.00279318	3.93594	10.0748	8.43018	1.19509	1.64463
13964	204508_s_at	CA12	0.00648505	0.00648505	1	56	22	9.33333	3.66667	8.22478	6.26622	1.95856		0.00199384	4.14563	8.25259	6.56573	1.25692	1.68686
25169	215867_x_at	CA12	0.00648505	0.00648505	1	56	22	9.33333	3.66667	10.2264	8.2983	1.9281		0.00249858	4.00488	10.1409	8.3765	1.21063	1.76436
40533	231270_at	CA13	0.0163091	0.0163091	3	54	24	9	4	6.70498	5.44998	1.255		0.014758	2.94109	6.62994	5.34852	1.23958	1.28142
20204	210815_s_at	CALCRL	0.00394752	0.00394752	36	21	57	3.5	9.5	3.94392	5.70622	-1.7623		0.00486835	-3.59747	3.92012	5.95669	0.658105	-2.03656
15786	206331_at	CALCRL	0.0163091	0.0163091	33	24	54	4	9	4.57778	6.11666	-1.53888		0.0138477	-2.97831	4.6506	6.19928	0.750184	-1.54868
24149	214845_s_at	CALU	0.0249748	0.0249748	32	25	53	4.16667	8.83333	8.36636	9.57289	-1.20653		0.0190124	-2.79328	8.49997	9.71944	0.874533	-1.21947
2284	1555370_a_at	CAMTA1	0.00507461	0.00499787	35.5	21.5	56.5	3.58333	9.41667	2.97513	4.16027	-1.18514		0.00188624	-4.18049	3.23346	4.30658	0.750818	-1.07313
28423	219130_at	CCDC76	0.0249748	0.0249748	4	53	25	8.83333	4.16667	6.27104	5.14444	1.1266		0.0124647	3.0399	6.16461	5.14089	1.19913	1.02372
25897	216598_s_at	CCL2	0.0249748	0.0249748	32	25	53	4.16667	8.83333	5.02713	6.79362	-1.76649		0.0102838	-3.1528	5.21144	6.74973	0.772096	-1.53829
15355	205899_at	CCNA1	0.0104054	0.0104054	2	55	23	9.16667	3.83333	5.86439	4.02042	1.84397		0.000887273	4.66519	5.78403	4.22255	1.3698	1.56148
29644	220351_at	CCRL1	0.00648505	0.00648505	1	56	22	9.33333	3.66667	4.7962	3.46109	1.33511		0.00327362	3.8384	4.95014	3.48551	1.4202	1.46463
10440	200983_x_at	CD59	0.0373732	0.0373732	31	26	52	4.33333	8.66667	9.07111	10.0826	-1.01149		0.0264518	-2.60087	8.88534	10.0686	0.88248	-1.18326
10485	201028_s_at	CD99	0.0163091	0.0163091	33	24	54	4	9	7.57666	8.88321	-1.30655		0.0135945	-2.9891	7.61755	8.84077	0.861638	-1.22323
40797	231534_at	CDC2	0.0163091	0.0163091	3	54	24	9	4	5.81261	4.42294	1.38967		0.0215131	2.72128	5.76286	4.5267	1.27308	1.23615
10588	201131_s_at	CDH1	0.00394752	0.00394752	0	57	21	9.5	3.5	9.11285	4.29593	4.81692		0.000623202	4.89991	9.12732	5.09481	1.79149	4.03251
19262	209847_at	CDH17	0.00648505	0.00648505	1	56	22	9.33333	3.66667	6.69969	5.15102	1.54867		0.000304058	5.39385	6.72696	5.24011	1.28374	1.48685
34118	224851_at	CDK6	0.0104054	0.0104054	34	23	55	3.83333	9.16667	6.95185	8.11926	-1.16741		0.010279	-3.15308	6.72167	8.31339	0.808536	-1.59171
34115	224848_at	CDK6	0.00394752	0.00394752	36	21	57	3.5	9.5	5.60668	7.03086	-1.42418		0.00211336	-4.10917	5.52762	7.07872	0.780878	-1.5511
34114	224847_at	CDK6	0.0373732	0.0373732	31	26	52	4.33333	8.66667	7.22632	8.26455	-1.03823		0.0372684	-2.40074	7.18183	8.30675	0.864578	-1.12492
22658	213348_at	CDKN1C	0.0249748	0.0249748	32	25	53	4.16667	8.83333	5.64923	6.90812	-1.25889		0.00562009	-3.51123	5.74692	7.03051	0.817426	-1.28359
15165	205709_s_at	CDS1	0.0104054	0.0104054	2	55	23	9.16667	3.83333	5.83867	4.03926	1.79941		0.00229813	4.05686	5.69834	4.22183	1.34973	1.47651
28798	219505_at	CECR1	0.0104054	0.0104054	2	55	23	9.16667	3.83333	5.95486	4.26494	1.68992		0.00149262	4.32869	5.89726	4.54389	1.29785	1.35338
48671	239413_at	CEP152	0.0249748	0.0249748	4	53	25	8.83333	4.16667	7.20901	5.89396	1.31505		0.0196111	2.77521	7.17208	5.95321	1.20474	1.21887
14706	205250_s_at	CEP290	0.00823878	0.00812681	1.5	55.5	22.5	9.25	3.75	7.1451	6.02921	1.11589		0.00656448	3.41845	7.04902	5.83808	1.20742	1.21094
30973	221683_s_at	CEP290	0.0104054	0.0104054	2	55	23	9.16667	3.83333	5.04597	3.6738	1.37217		0.00705132	3.37588	4.90833	3.66677	1.3386	1.24156
23109	213800_at	CFH	0.00648505	0.00639201	1	56	22	9.33333	3.66667	4.36011	3.16489	1.19522		0.00780404	3.31569	4.7825	3.23776	1.4771	1.54474
24691	215388_s_at	CFH /// CFHR1	0.00394752	0.00394752	0	57	21	9.5	3.5	6.20062	4.23699	1.96363		0.00115066	4.49574	6.43862	4.22633	1.52345	2.21229
2536	1555730_a_at	CFL1	0.0373732	0.0373732	31	26	52	4.33333	8.66667	8.67244	10.8959	-2.22346		0.0307945	-2.51223	8.76275	10.9465	0.800507	-2.18375
20666	211317_s_at	CFLAR	0.0249748	0.0249748	32	25	53	4.16667	8.83333	4.65938	5.75938	-1.1		0.0237543	-2.66355	4.76386	6.10748	0.780004	-1.34362
18818	209396_s_at	CHI3L1	0.00394752	0.00394752	0	57	21	9.5	3.5	8.20582	6.11332	2.0925		0.0014934	4.32835	8.09816	6.13187	1.32067	1.9663
18817	209395_at	CHI3L1	0.00394752	0.00394752	0	57	21	9.5	3.5	7.99752	5.64656	2.35096		0.000607467	4.9171	7.96865	5.74385	1.38734	2.2248
22695	213385_at	CHN2	0.00648505	0.00648505	1	56	22	9.33333	3.66667	6.68202	4.63769	2.04433		0.00123334	4.45095	6.52667	4.72695	1.38074	1.79972
39627	230364_at	CHPT1	0.0202406	0.0200224	3.5	53.5	24.5	8.91667	4.08333	5.75078	4.34194	1.40884		0.0140454	2.97002	5.68069	4.34738	1.30669	1.33331
19536	210123_s_at	CHRFAM7A /// CHRNA7 /// LOC732445	0.0373732	0.0373732	5	52	26	8.66667	4.33333	6.36769	4.89276	1.47493		0.0246714	2.64148	6.13063	5.03578	1.21741	1.09485
33672	224400_s_at	CHST9	0.00394752	0.00394752	0	57	21	9.5	3.5	4.39998	3.22145	1.17853		0.00273522	3.94888	4.35361	3.23841	1.34437	1.1152
33022	223737_x_at	CHST9	0.0104054	0.0104054	2	55	23	9.16667	3.83333	4.9631	3.60815	1.35495		0.00486031	3.59846	4.94553	3.67493	1.34575	1.2706
17420	207980_s_at	CITED2	0.00648505	0.00648505	35	22	56	3.66667	9.33333	8.43157	9.73569	-1.30412		0.00184249	-4.19526	8.5249	9.7043	0.878466	-1.1794
14784	205328_at	CLDN10	0.0249748	0.0249748	4	53	25	8.83333	4.16667	5.15522	3.88075	1.27447		0.00841543	3.27104	5.20083	4.12696	1.26021	1.07387
13409	203953_s_at	CLDN3	0.0104054	0.0104054	34	23	55	3.83333	9.16667	4.3903	6.34687	-1.95657		0.002519	-3.99984	4.67692	6.43737	0.726527	-1.76045
10885	201428_at	CLDN4	0.00394752	0.00394752	36	21	57	3.5	9.5	5.68232	6.98306	-1.30074		0.000232613	-5.5846	5.69146	7.03257	0.8093	-1.34111
19149	209732_at	CLEC2B	0.0249748	0.0249748	4	53	25	8.83333	4.16667	9.56269	7.67561	1.88708		0.00525943	3.55101	9.62836	7.98489	1.20582	1.64347
15286	205830_at	CLGN	0.0163091	0.0163091	3	54	24	9	4	7.70319	5.85111	1.85208		0.00535193	3.54054	7.52727	5.78286	1.30165	1.74441
44357	235099_at	CMTM8	0.0104054	0.0104054	2	55	23	9.16667	3.83333	7.72372	5.94913	1.77459		0.00487842	3.59622	7.63605	5.90127	1.29397	1.73478
523	1552977_a_at	CNPY3	0.0306392	0.0303481	31.5	25.5	52.5	4.25	8.75	6.96247	8.0717	-1.10923		0.0226369	-2.69161	6.87252	7.89769	0.870193	-1.02517
22746	213436_at	CNR1	0.0249748	0.0249748	32	25	53	4.16667	8.83333	3.12247	4.43409	-1.31162		0.0209517	-2.73668	3.25169	4.25258	0.76464	-1.00089
16649	207195_at	CNTN6	0.0163091	0.0163091	3	54	24	9	4	5.48036	4.3382	1.14216		0.0105603	3.1372	5.48291	4.46239	1.22869	1.02052
41029	231766_s_at	COL12A1	0.00648505	0.00648505	35	22	56	3.66667	9.33333	4.2333	5.66613	-1.43283		0.00241173	-4.02684	4.31338	5.93788	0.726418	-1.6245
34930	225664_at	COL12A1	0.0249748	0.0249748	32	25	53	4.16667	8.83333	6.8731	8.31307	-1.43997		0.019616	-2.77507	6.83334	8.44668	0.808997	-1.61334
41142	231879_at	COL12A1	0.0163091	0.0163091	33	24	54	4	9	3.87589	5.64336	-1.76747		0.0136959	-2.98475	3.97442	5.55117	0.715961	-1.57675
22179	212865_s_at	COL14A1	0.00394752	0.00394752	0	57	21	9.5	3.5	7.68143	4.34751	3.33392		2.48497e-05	7.33914	7.89993	4.54846	1.73683	3.35147
31362	222073_at	COL4A3	0.0373732	0.0373732	5	52	26	8.66667	4.33333	6.55876	4.62513	1.93363		0.0230958	2.67992	6.54494	4.93396	1.32651	1.61099
23909	214602_at	COL4A4	0.00648505	0.00648505	1	56	22	9.33333	3.66667	5.35405	4.27608	1.07797		0.00784532	3.31256	5.55969	4.28916	1.29622	1.27052
39042	229779_at	COL4A4	0.00648505	0.00648505	1	56	22	9.33333	3.66667	6.49668	5.15327	1.34341		0.0106916	3.12994	6.6333	4.79445	1.38354	1.83885
23894	214587_at	COL8A1	0.0163091	0.0163091	33	24	54	4	9	3.38814	6.90843	-3.52029		0.00254085	-3.99448	4.03893	6.66315	0.60616	-2.62421
324	1552701_a_at	COP1	0.0249748	0.0249748	4	53	25	8.83333	4.16667	5.57833	4.26006	1.31827		0.0116451	3.07978	5.50361	4.38463	1.2552	1.11898
10573	201116_s_at	CPE	0.0249748	0.0249748	4	53	25	8.83333	4.16667	6.79664	5.42475	1.37189		0.00834214	3.27622	7.01094	5.4452	1.28755	1.56574
10574	201117_s_at	CPE	0.0249748	0.0249748	4	53	25	8.83333	4.16667	6.76607	4.69054	2.07553		0.00914927	3.22167	6.71924	4.6038	1.4595	2.11544
37628	228365_at	CPNE8	0.00394752	0.00394752	0	57	21	9.5	3.5	7.45123	6.16405	1.28718		0.00202171	4.13693	7.2099	6.10818	1.18037	1.10172
17583	208146_s_at	CPVL	0.00394752	0.00394752	0	57	21	9.5	3.5	8.8671	7.85122	1.01588		0.00112636	4.50955	8.90324	7.88766	1.12876	1.01558
48463	239205_s_at	CR1 /// CR1L	0.00394752	0.00394752	0	57	21	9.5	3.5	6.53586	3.95216	2.5837		0.00072356	4.80007	6.7397	4.30158	1.5668	2.43812
48464	239206_at	CR1L	0.00648505	0.00648505	1	56	22	9.33333	3.66667	4.77158	3.10271	1.66887		0.00337944	3.81894	4.93258	3.16678	1.5576	1.7658
12032	202575_at	CRABP2	0.00648505	0.00648505	35	22	56	3.66667	9.33333	6.27596	7.42158	-1.14562		0.0024731	-4.01124	6.21913	7.39864	0.840577	-1.17951
18401	208978_at	CRIP2	0.00823878	0.00812681	34.5	22.5	55.5	3.75	9.25	6.47722	8.38483	-1.90761		0.00195403	-4.1583	6.66317	8.28751	0.804001	-1.62435
32761	223475_at	CRISPLD1	0.0373732	0.0373732	5	52	26	8.66667	4.33333	7.51074	6.0241	1.48664		0.0306108	2.51573	7.36095	6.16087	1.19479	1.20008
30833	221541_at	CRISPLD2	0.0104054	0.0104054	34	23	55	3.83333	9.16667	4.32953	6.22315	-1.89362		0.00591729	-3.4804	4.29237	6.26498	0.685136	-1.97262
29232	219939_s_at	CSDE1	0.0249748	0.0249748	32	25	53	4.16667	8.83333	8.19645	9.22253	-1.02608		0.0175751	-2.83911	8.28648	9.29164	0.891821	-1.00516
4113	1558214_s_at	CTNNA1	0.0163091	0.0163091	33	24	54	4	9	6.81304	8.74634	-1.9333		0.0425364	-2.32325	6.57019	8.60344	0.76367	-2.03325
14381	204925_at	CTNS	0.00394752	0.00394752	0	57	21	9.5	3.5	7.90976	6.83628	1.07348		0.000954922	4.61702	7.92402	6.8729	1.15294	1.05112
54255	36566_at	CTNS	0.00394752	0.00394752	0	57	21	9.5	3.5	7.71994	6.65732	1.06262		0.00508902	3.57079	7.73644	6.62856	1.16714	1.10788
11752	202295_s_at	CTSH	0.00394752	0.00394752	0	57	21	9.5	3.5	11.3815	9.84713	1.53437		5.3876e-05	6.69655	11.4781	9.77821	1.17384	1.69984
22289	212977_at	CXCR7	0.0104054	0.0104054	2	55	23	9.16667	3.83333	4.83702	3.72768	1.10934		0.00501484	3.57962	4.9017	3.82448	1.28167	1.07722
28648	219355_at	CXorf57	0.0163091	0.0163091	3	54	24	9	4	6.01324	4.46406	1.54918		0.00628008	3.44486	6.05247	4.65007	1.30158	1.40239
1678	1554574_a_at	CYB5R3	0.0249748	0.0249748	32	25	53	4.16667	8.83333	6.3083	8.32899	-2.02069		0.0367705	-2.40861	6.55853	8.05861	0.813855	-1.50007
12486	203028_s_at	CYBA	0.0373732	0.0373732	31	26	52	4.33333	8.66667	9.32297	10.4785	-1.15553		0.0382422	-2.38564	9.16734	10.4496	0.87729	-1.28227
15608	206153_at	CYP4F11	0.00394752	0.00394752	0	57	21	9.5	3.5	6.90454	5.81319	1.09135		3.9908e-05	6.94093	6.86443	5.71945	1.20019	1.14498
16838	207386_at	CYP7B1	0.0373732	0.0373732	5	52	26	8.66667	4.33333	5.82108	4.30439	1.51669		0.0291013	2.54522	5.66793	4.45224	1.27305	1.21569
27388	218094_s_at	DBNDD2 /// SYS1-DBNDD2	0.00394752	0.00394752	36	21	57	3.5	9.5	7.91171	8.95016	-1.03845		0.00123906	-4.44797	7.88615	8.95421	0.880719	-1.06807
23174	213865_at	DCBLD2	0.0163091	0.0163091	33	24	54	4	9	5.74109	7.76461	-2.02352		0.029677	-2.5338	5.94566	7.6971	0.772455	-1.75144
32213	222925_at	DCDC2	0.00648505	0.00648505	35	22	56	3.66667	9.33333	6.08807	7.35892	-1.27085		0.00193189	-4.16545	6.10615	7.37659	0.827773	-1.27045
28067	218774_at	DCPS	0.0104054	0.0104054	2	55	23	9.16667	3.83333	8.24125	7.06468	1.17657		0.00168696	4.25096	8.17179	7.08917	1.15271	1.08262
27554	218260_at	DDA1	0.0163091	0.0155676	33	24	54	4	9	6.13517	7.4187	-1.28353		0.0204856	-2.74979	6.10166	7.39761	0.824815	-1.29595
37320	228057_at	DDIT4L	0.0104054	0.0104054	2	55	23	9.16667	3.83333	6.53728	4.64483	1.89245		0.00440496	3.65782	6.66815	4.83329	1.37963	1.83486
15912	206457_s_at	DIO1	0.0104054	0.0104054	2	55	23	9.16667	3.83333	4.31721	3.10337	1.21384		0.00278088	3.93867	4.2605	3.19838	1.33208	1.06213
39684	230421_at	DKFZp686E2433	0.0104054	0.0104054	2	55	23	9.16667	3.83333	6.51217	5.22435	1.28782		0.00436532	3.66328	6.39769	5.29044	1.20929	1.10725
20152	210762_s_at	DLC1	0.00648505	0.00648505	35	22	56	3.66667	9.33333	6.51698	8.68167	-2.16469		0.00099942	-4.58727	6.8714	8.96379	0.766572	-2.0924
34089	224822_at	DLC1	0.00394752	0.00394752	36	21	57	3.5	9.5	5.70187	7.292	-1.59013		0.00265073	-3.96827	5.91612	7.6773	0.770599	-1.76118
13247	203791_at	DMXL1	0.0163091	0.0163091	3	54	24	9	4	8.24599	7.12148	1.12451		0.0101586	3.16001	8.19815	7.04926	1.16298	1.14889
18235	208811_s_at	DNAJB6	0.0373732	0.0373732	31	26	52	4.33333	8.66667	6.28858	7.64869	-1.36011		0.0311943	-2.50471	6.44117	7.76082	0.82996	-1.31965
47270	238012_at	DPP7	0.0373732	0.0373732	5	52	26	8.66667	4.33333	5.55415	4.508	1.04615		0.0252313	2.6284	5.60515	4.5804	1.22373	1.02475
10888	201431_s_at	DPYSL3	0.0373732	0.0373732	31	26	52	4.33333	8.66667	4.94007	6.24842	-1.30835		0.0110313	-3.11156	5.06093	6.26243	0.808141	-1.20151
15197	205741_s_at	DTNA	0.00394752	0.00394752	0	57	21	9.5	3.5	5.51948	4.44068	1.0788		0.000170518	5.81045	5.57902	4.4538	1.25264	1.12522
10498	201041_s_at	DUSP1	0.00394752	0.00394752	36	21	57	3.5	9.5	7.58579	8.74149	-1.1557		0.000658412	-4.86305	7.51349	8.71917	0.861721	-1.20568
30855	221563_at	DUSP10	0.0249748	0.0249748	32	25	53	4.16667	8.83333	4.10242	5.14565	-1.04323		0.0131244	-3.0097	4.36245	5.40117	0.807686	-1.03872
28762	219469_at	DYNC2H1	0.0373732	0.0373732	5	52	26	8.66667	4.33333	6.5651	5.4067	1.1584		0.0223673	2.69859	6.40629	5.33285	1.20129	1.07344
29283	219990_at	E2F8	0.0104054	0.0104054	2	55	23	9.16667	3.83333	7.89504	6.60438	1.29066		0.00415108	3.69375	7.71786	6.60367	1.16872	1.11418
13996	204540_at	EEF1A2	0.0163091	0.0163091	33	24	54	4	9	7.69371	8.81659	-1.12288		0.013359	-2.99933	7.84254	9.00614	0.870799	-1.1636
15709	206254_at	EGF	0.00648505	0.00648505	1	56	22	9.33333	3.66667	6.53249	5.42022	1.11227		0.00772148	3.32199	6.53538	5.3178	1.22896	1.21757
20360	210984_x_at	EGFR	0.0373732	0.0373732	31	26	52	4.33333	8.66667	6.21876	8.13235	-1.91359		0.0157567	-2.90284	6.20229	8.07047	0.768517	-1.86818
20941	211607_x_at	EGFR	0.0373732	0.0373732	31	26	52	4.33333	8.66667	6.21167	8.02139	-1.80972		0.0200749	-2.76159	6.20395	7.94764	0.780604	-1.74368
28825	219532_at	ELOVL4	0.0373732	0.0373732	5	52	26	8.66667	4.33333	7.49595	5.84387	1.65208		0.0291469	2.54431	7.17566	5.94828	1.20634	1.22738
10782	201325_s_at	EMP1	0.0249748	0.0249748	4	53	25	8.83333	4.16667	6.5209	5.34341	1.17749		0.0127429	3.02697	6.74063	5.5285	1.21925	1.21213
10781	201324_at	EMP1	0.0249748	0.0249748	4	53	25	8.83333	4.16667	7.63655	5.87597	1.76058		0.00775047	3.31977	8.03445	6.24771	1.28598	1.78675
21884	212570_at	ENDOD1	0.00823878	0.00812681	1.5	55.5	22.5	9.25	3.75	6.42748	4.88299	1.54449		0.00144552	4.34914	6.31019	4.83304	1.30563	1.47715
21887	212573_at	ENDOD1	0.00648505	0.00648505	1	56	22	9.33333	3.66667	7.38566	5.77094	1.61472		0.00133456	4.40025	7.39865	5.75598	1.28539	1.64267
13599	204143_s_at	ENOSF1	0.00648505	0.00639201	1	56	22	9.33333	3.66667	6.22612	5.11403	1.11209		0.000274116	5.46725	6.14554	5.12561	1.19899	1.01993
37066	227803_at	ENPP5	0.0373732	0.0373732	5	52	26	8.66667	4.33333	7.09996	5.34336	1.7566		0.0273065	2.58234	7.06739	5.6188	1.25781	1.44859
38114	228851_s_at	ENSA	0.0373732	0.0373732	31	26	52	4.33333	8.66667	4.69002	6.62119	-1.93117		0.035886	-2.42286	4.73048	6.75079	0.70073	-2.02031
12455	202997_s_at	ENTPD4 /// LOXL2	0.00507461	0.00499787	35.5	21.5	56.5	3.58333	9.41667	5.24221	6.71118	-1.46897		0.0017816	-4.21645	5.2086	6.63576	0.784928	-1.42717
12456	202998_s_at	ENTPD4 /// LOXL2	0.0104054	0.0104054	34	23	55	3.83333	9.16667	8.61138	9.77711	-1.16573		0.00338957	-3.8171	8.65531	9.73282	0.889291	-1.07751
32713	223427_s_at	EPB41L4B	0.0163091	0.0163091	3	54	24	9	4	5.1018	3.83041	1.27139		0.00350732	3.79624	5.18706	3.88693	1.33449	1.30013
29454	220161_s_at	EPB41L4B	0.00394752	0.00394752	0	57	21	9.5	3.5	7.65323	5.92222	1.73101		0.00158694	4.28971	7.67444	5.96694	1.28616	1.7075
31402	222113_s_at	EPS15L1	0.0163091	0.0163091	3	54	24	9	4	6.28598	4.59475	1.69123		0.00454978	3.63827	6.04766	4.79067	1.26238	1.25699
36872	227609_at	EPSTI1	0.00394752	0.00394752	0	57	21	9.5	3.5	7.11994	5.46502	1.65492		0.000522961	5.01841	6.97774	5.40481	1.29102	1.57293
33132	223847_s_at	ERGIC1	0.00394752	0.00394752	36	21	57	3.5	9.5	6.2775	7.44894	-1.17144		0.000354148	-5.28685	6.29045	7.46389	0.842784	-1.17344
31173	221884_at	EVI1	0.0104054	0.0104054	2	55	23	9.16667	3.83333	7.48326	5.59736	1.8859		0.00172474	4.23694	7.33699	5.82077	1.26048	1.51622
35685	226420_at	EVI1	0.0104054	0.0104054	2	55	23	9.16667	3.83333	6.62913	4.30922	2.31991		0.00323419	3.84582	6.4805	4.50896	1.43725	1.97154
49786	240528_s_at	EXOC4	0.0249748	0.0249748	32	25	53	4.16667	8.83333	4.75471	5.96183	-1.20712		0.0304632	-2.51854	4.60816	5.79509	0.795184	-1.18692
39410	230147_at	F2RL2	0.0104054	0.0104054	2	55	23	9.16667	3.83333	9.15117	8.04897	1.1022		0.00512914	3.56607	9.15371	7.99671	1.14468	1.157
15194	205738_s_at	FABP3	0.00648505	0.00648505	1	56	22	9.33333	3.66667	8.20331	6.92897	1.27434		0.00168257	4.2526	8.01112	6.95489	1.15187	1.05624
23593	214285_at	FABP3	0.00394752	0.00394752	0	57	21	9.5	3.5	8.26624	6.88251	1.38373		0.000465684	5.09756	8.18097	6.84697	1.19483	1.334
27826	218532_s_at	FAM134B	0.0163091	0.0163091	3	54	24	9	4	6.60512	5.12548	1.47964		0.00834497	3.27602	6.55669	5.18552	1.26442	1.37117
12431	202973_x_at	FAM13A1	0.0163091	0.0163091	3	54	24	9	4	7.26612	5.69981	1.56631		0.00682737	3.39507	7.06318	5.77086	1.22394	1.29232
24193	214889_at	FAM149A	0.0163091	0.0163091	3	54	24	9	4	6.27133	4.96994	1.30139		0.0120076	3.0618	6.01031	4.90358	1.2257	1.10673
41143	231880_at	FAM40B	0.0202406	0.0200224	3.5	53.5	24.5	8.91667	4.08333	4.90686	3.61037	1.29649		0.0134519	2.99527	4.70991	3.59719	1.30933	1.11272
25345	216044_x_at	FAM69A	0.00394752	0.00394752	0	57	21	9.5	3.5	7.24384	5.05023	2.19361		0.000530525	5.00866	6.88064	5.11641	1.34482	1.76423
22998	213689_x_at	FAM69A	0.00394752	0.00394752	0	57	21	9.5	3.5	7.356	4.66164	2.69436		0.00065039	4.87126	7.00233	4.76967	1.46809	2.23266
29188	219895_at	FAM70A	0.0163091	0.0163091	3	54	24	9	4	6.91811	4.10588	2.81223		0.00590071	3.48207	6.79476	4.2006	1.61757	2.59415
8764	1568609_s_at	FAM91A2 /// FLJ39739	0.0163091	0.0163091	33	24	54	4	9	5.48408	6.69963	-1.21555		0.0309946	-2.50845	5.1945	6.62879	0.783627	-1.43429
12641	203184_at	FBN2	0.00394752	0.00394752	36	21	57	3.5	9.5	3.38557	8.3245	-4.93893		3.27606e-06	-9.23626	3.79317	8.45922	0.448407	-4.66605
24371	215068_s_at	FBXL18	0.0373732	0.0373732	31	26	52	4.33333	8.66667	5.17833	6.41068	-1.23235		0.0221125	-2.70527	5.23494	6.53877	0.8006	-1.30383
20745	211401_s_at	FGFR2	0.0104054	0.0104054	34	23	55	3.83333	9.16667	5.69022	7.23679	-1.54657		0.00120328	-4.46685	5.57302	7.14621	0.779856	-1.57319
13095	203639_s_at	FGFR2	0.0163091	0.0163091	33	24	54	4	9	7.17021	8.55046	-1.38025		0.0077064	-3.32315	7.14159	8.49039	0.841138	-1.3488
13094	203638_s_at	FGFR2	0.0373732	0.0373732	31	26	52	4.33333	8.66667	8.69351	9.90989	-1.21638		0.0239511	-2.65874	8.80365	9.83721	0.894934	-1.03356
27723	218429_s_at	FLJ11286	0.0249748	0.0249748	4	53	25	8.83333	4.16667	7.79273	6.71455	1.07818		0.0258945	2.61328	7.79414	6.68955	1.16512	1.10459
54497	53720_at	FLJ11286	0.0373732	0.0373732	5	52	26	8.66667	4.33333	7.58354	5.83165	1.75189		0.00615225	3.45713	7.30436	5.86436	1.24555	1.44
40227	230964_at	FREM2	0.0373732	0.0373732	5	52	26	8.66667	4.33333	5.36503	3.51669	1.84834		0.028464	2.55814	5.31908	3.88786	1.36813	1.43123
20309	210933_s_at	FSCN1	0.00394752	0.00394752	36	21	57	3.5	9.5	4.22578	5.22764	-1.00186		0.000725707	-4.79809	4.14375	5.26271	0.787379	-1.11896
11021	201564_s_at	FSCN1	0.00394752	0.00394752	36	21	57	3.5	9.5	5.79534	6.8428	-1.04746		2.75512e-05	-7.25105	5.82914	6.94107	0.839804	-1.11193
11092	201635_s_at	FXR1	0.00394752	0.00394752	36	21	57	3.5	9.5	8.05754	9.15906	-1.10152		0.00572824	-3.49982	8.02031	9.16818	0.874799	-1.14787
25334	216033_s_at	FYN	0.0104054	0.0104054	34	23	55	3.83333	9.16667	5.28761	7.27406	-1.98645		0.00781096	-3.31516	5.44954	7.14047	0.763191	-1.69092
21800	212486_s_at	FYN	0.0163091	0.0163091	33	24	54	4	9	3.70876	5.13418	-1.42542		0.0038438	-3.74043	3.75806	5.04943	0.744256	-1.29136
19518	210105_s_at	FYN	0.0249748	0.0239684	32	25	53	4.16667	8.83333	7.74247	8.9444	-1.20193		0.0133993	-2.99757	7.69823	8.79625	0.875172	-1.09802
13161	203705_s_at	FZD7	0.00394752	0.00394752	0	57	21	9.5	3.5	6.19326	4.95496	1.2383		0.00122123	4.4573	6.30607	4.98249	1.26565	1.32358
13162	203706_s_at	FZD7	0.00394752	0.00394752	0	57	21	9.5	3.5	6.49109	4.74519	1.7459		0.000501143	5.04742	6.48524	4.82537	1.34399	1.65987
22834	213524_s_at	G0S2	0.00394752	0.00394752	0	57	21	9.5	3.5	7.82176	5.02503	2.79673		0.000133126	5.99425	7.38863	5.06902	1.4576	2.31961
15346	205890_s_at	GABBR1 /// UBD	0.0104054	0.0104054	34	23	55	3.83333	9.16667	5.35235	7.83718	-2.48483		0.00353915	-3.79073	5.48317	7.77483	0.705246	-2.29166
44514	235256_s_at	GALM	0.0249748	0.0249748	4	53	25	8.83333	4.16667	7.53786	6.42883	1.10903		0.0207378	2.74266	7.6327	6.52605	1.16957	1.10665
43730	234472_at	GALNT13	0.0104054	0.0104054	34	23	55	3.83333	9.16667	2.89605	4.06066	-1.16461		0.00170231	-4.24522	3.02828	4.08854	0.740676	-1.06026
21251	211934_x_at	GANAB	0.0104054	0.0104054	34	23	55	3.83333	9.16667	8.78849	10.0963	-1.30781		0.0192728	-2.78535	8.93336	10.0523	0.888688	-1.11894
19417	210002_at	GATA6	0.00394752	0.00394752	0	57	21	9.5	3.5	4.21214	2.85038	1.36176		0.000232665	5.58444	4.28359	2.83759	1.50959	1.446
28801	219508_at	GCNT3	0.0163091	0.0163091	3	54	24	9	4	8.99567	7.35693	1.63874		0.00997504	3.17074	8.99787	7.49092	1.20117	1.50695
33489	224209_s_at	GDA	0.00394752	0.00388467	0	57	21	9.5	3.5	6.08059	4.14151	1.93908		0.000107377	6.15668	6.03601	4.07911	1.47974	1.9569
9958	200008_s_at	GDI2	0.0249748	0.0249748	32	25	53	4.16667	8.83333	8.38795	9.77179	-1.38384		0.0345947	-2.44428	8.59363	9.90797	0.867344	-1.31435
32605	223319_at	GPHN	0.00394752	0.00394752	0	57	21	9.5	3.5	6.3531	5.00885	1.34425		0.00387626	3.73532	6.38766	4.99845	1.27793	1.3892
10598	201141_at	GPNMB	0.00394752	0.00394752	0	57	21	9.5	3.5	12.2581	10.3435	1.9146		9.8877e-05	6.21971	12.2332	10.2277	1.19609	2.00555
1280	1554018_at	GPNMB	0.00394752	0.00394752	0	57	21	9.5	3.5	9.11939	6.5682	2.55119		1.20964e-05	7.97543	9.25539	6.82932	1.35524	2.42607
43146	233887_at	GPR126	0.00648505	0.00648505	35	22	56	3.66667	9.33333	4.24289	5.74359	-1.5007		0.00175559	-4.22574	4.32813	5.98862	0.722727	-1.66048
22406	213094_at	GPR126	0.00394752	0.00394752	36	21	57	3.5	9.5	8.03053	9.17131	-1.14078		0.000371621	-5.2533	7.74913	9.31317	0.832062	-1.56404
32709	223423_at	GPR160	0.0104054	0.0104054	2	55	23	9.16667	3.83333	8.21708	6.36045	1.85663		0.00601021	3.47108	8.18906	6.3346	1.29275	1.85445
16037	206582_s_at	GPR56	0.0373732	0.0373732	31	26	52	4.33333	8.66667	6.5185	7.91063	-1.39213		0.0192318	-2.78659	6.85097	7.95544	0.861168	-1.10447
32867	223582_at	GPR98	0.00394752	0.00394752	0	57	21	9.5	3.5	5.80669	3.98374	1.82295		0.000962761	4.61168	5.85014	3.9585	1.47787	1.89164
12566	203108_at	GPRC5A	0.00394752	0.00394752	0	57	21	9.5	3.5	8.22651	6.12642	2.10009		0.000507804	5.03842	8.18878	6.40241	1.27901	1.78637
15318	205862_at	GREB1	0.00394752	0.00394752	0	57	21	9.5	3.5	5.4637	3.76014	1.70356		0.000183602	5.75621	5.34773	3.69105	1.44884	1.65668
27762	218468_s_at	GREM1	0.00394752	0.00394752	0	57	21	9.5	3.5	6.95728	2.64885	4.30843		6.88897e-06	8.50115	7.0281	2.67245	2.62983	4.35565
27763	218469_at	GREM1	0.00394752	0.00394752	0	57	21	9.5	3.5	7.96185	2.99429	4.96756		1.44783e-07	12.926	7.91356	2.94067	2.69108	4.97289
32058	222770_s_at	GUF1	0.0249748	0.0249748	4	53	25	8.83333	4.16667	5.54107	4.13653	1.40454		0.00656103	3.41876	5.43656	4.31205	1.26078	1.12451
33914	224646_x_at	H19	0.0249748	0.0249748	32	25	53	4.16667	8.83333	3.81819	5.79852	-1.98033		0.0256805	-2.61812	3.77382	6.13903	0.614725	-2.36521
23808	214500_at	H2AFY	0.0104054	0.0104054	34	23	55	3.83333	9.16667	5.14511	6.99215	-1.84704		0.00271422	-3.95364	5.17937	6.81913	0.759535	-1.63976
21313	211997_x_at	H3F3A /// H3F3B	0.0373732	0.0373732	31	26	52	4.33333	8.66667	10.1774	11.5576	-1.3802		0.0212511	-2.72842	10.1351	11.5964	0.873986	-1.46131
18492	209069_s_at	H3F3A /// H3F3B	0.0163091	0.0163091	33	24	54	4	9	10.2206	11.4263	-1.2057		0.0135545	-2.99083	10.2718	11.4606	0.896271	-1.18879
13277	203821_at	HBEGF	0.0104054	0.0104054	34	23	55	3.83333	9.16667	6.10197	7.51056	-1.40859		0.00392152	-3.72827	6.03453	7.36318	0.819555	-1.32865
54311	38037_at	HBEGF	0.00394752	0.00394752	36	21	57	3.5	9.5	6.21004	7.53663	-1.32659		0.000510484	-5.03484	6.13103	7.40547	0.827905	-1.27445
24496	215193_x_at	hCG_1998957 /// HLA-DQB1 /// HLA-DQB2 /// HLA-DRB1 /// HLA-DRB2 /// HLA-DRB3 ///	0.0104054	0.0104054	2	55	23	9.16667	3.83333	6.33187	5.21592	1.11595		0.00543147	3.53169	6.28785	5.09663	1.23373	1.19122
18735	209312_x_at	hCG_1998957 /// HLA-DQB1 /// HLA-DQB2 /// HLA-DRB1 /// HLA-DRB2 /// HLA-DRB3 ///	0.0104054	0.0104054	2	55	23	9.16667	3.83333	7.08797	5.88884	1.19913		0.00738634	3.34831	7.02999	5.71684	1.2297	1.31316
32204	222916_s_at	HDLBP	0.0104054	0.0104054	34	23	55	3.83333	9.16667	4.49472	5.68838	-1.19366		0.00292459	-3.90762	4.54124	5.67145	0.800719	-1.13021
27744	218450_at	HEBP1	0.00394752	0.00394752	0	57	21	9.5	3.5	10.3814	9.35141	1.02999		4.50043e-05	6.84235	10.4506	9.34605	1.11819	1.10458
28645	219352_at	HERC6	0.00648505	0.00648505	1	56	22	9.33333	3.66667	6.9277	5.41279	1.51491		0.00144686	4.34855	6.86135	5.39648	1.27145	1.46487
12850	203394_s_at	HES1	0.00394752	0.00394752	36	21	57	3.5	9.5	4.52754	6.27205	-1.74451		0.000766813	-4.7615	4.52775	6.2581	0.723503	-1.73034
36611	227347_x_at	HES4	0.00648505	0.00648505	35	22	56	3.66667	9.33333	5.17301	6.66481	-1.4918		0.000326296	-5.34418	5.19668	6.56111	0.792042	-1.36444
23598	214290_s_at	HIST2H2AA3 /// HIST2H2AA4	0.0249748	0.0247218	32	25	53	4.16667	8.83333	4.41456	5.59978	-1.18522		0.0204815	-2.74991	4.37615	5.69314	0.768671	-1.31699
21307	211991_s_at	HLA-DPA1	0.00394752	0.00394752	0	57	21	9.5	3.5	4.87206	3.59153	1.28053		9.2288e-06	8.22489	4.84562	3.62525	1.33663	1.22037
21306	211990_at	HLA-DPA1	0.00648505	0.00648505	1	56	22	9.33333	3.66667	5.76161	4.62346	1.13815		0.00594469	3.47763	5.84651	4.25522	1.37396	1.59129
20987	211654_x_at	HLA-DQB1	0.00394752	0.00394752	0	57	21	9.5	3.5	6.19274	5.12103	1.07171		0.000233547	5.58172	6.23835	5.08503	1.22681	1.15332
20358	210982_s_at	HLA-DRA	0.0104054	0.0102716	2	55	23	9.16667	3.83333	5.21693	3.85886	1.35807		0.00162134	4.2761	5.03502	3.98951	1.26206	1.0455
16319	206864_s_at	HRK	0.0104054	0.0104054	2	55	23	9.16667	3.83333	8.47913	5.66072	2.81841		0.00118223	4.47824	8.37293	6.16917	1.35722	2.20377
11298	201841_s_at	HSPB1	0.0373732	0.0373732	31	26	52	4.33333	8.66667	11.5042	12.6622	-1.158		0.02074	-2.7426	11.5473	12.6025	0.91627	-1.0552
28577	219284_at	HSPBAP1	0.0104054	0.0104054	2	55	23	9.16667	3.83333	6.70733	5.30249	1.40484		0.00483644	3.60143	6.47913	5.30253	1.22189	1.17659
16093	206638_at	HTR2B	0.00394752	0.00394752	0	57	21	9.5	3.5	11.1684	8.73614	2.43226		0.000724982	4.79876	11.1855	8.75931	1.27698	2.42616
10642	201185_at	HTRA1	0.0163091	0.0163091	33	24	54	4	9	7.01886	8.69487	-1.67601		0.0114536	-3.08951	7.02624	8.52524	0.82417	-1.499
13895	204439_at	IFI44L	0.0104054	0.0104054	2	55	23	9.16667	3.83333	7.6055	6.4625	1.143		0.00688821	3.38979	7.58071	6.57596	1.15279	1.00475
13871	204415_at	IFI6	0.00394752	0.00394752	0	57	21	9.5	3.5	8.1732	5.92008	2.25312		0.000458806	5.10776	8.2743	5.91247	1.39947	2.36183
28502	219209_at	IFIH1	0.0373732	0.0373732	5	52	26	8.66667	4.33333	7.36102	5.67508	1.68594		0.019424	2.7808	7.2606	5.99413	1.21128	1.26647
12610	203153_at	IFIT1	0.00648505	0.00648505	1	56	22	9.33333	3.66667	9.41508	7.05308	2.362		0.00284422	3.92478	9.35053	7.13448	1.31061	2.21605
36021	226757_at	IFIT2	0.0249748	0.0249748	4	53	25	8.83333	4.16667	8.49433	6.77283	1.7215		0.0252662	2.62759	8.38999	7.04398	1.19109	1.34601
23330	214022_s_at	IFITM1	0.0104054	0.0104054	2	55	23	9.16667	3.83333	7.90477	5.16103	2.74374		0.00590364	3.48178	7.94714	5.51826	1.44016	2.42889
13284	203828_s_at	IL32	0.00394752	0.00394752	36	21	57	3.5	9.5	6.97856	9.40025	-2.42169		0.000456258	-5.11157	6.90865	9.44513	0.731451	-2.53648
19910	210511_s_at	INHBA	0.00394752	0.00394752	36	21	57	3.5	9.5	4.01714	7.15149	-3.13435		8.48037e-05	-6.33814	4.28321	6.98095	0.613556	-2.69774
15340	205884_at	ITGA4	0.0249748	0.0249748	4	53	25	8.83333	4.16667	4.57518	3.49015	1.08503		0.00663559	3.41203	4.44758	3.35787	1.32452	1.08971
22726	213416_at	ITGA4	0.0163091	0.0163091	3	54	24	9	4	6.24818	4.57963	1.66855		0.00747254	3.34142	6.02264	4.67239	1.28899	1.35026
18521	209098_s_at	JAG1	0.00648505	0.00648505	35	22	56	3.66667	9.33333	4.9466	7.08051	-2.13391		0.00351358	-3.79515	5.06002	7.40373	0.683443	-2.3437
18522	209099_x_at	JAG1	0.00394752	0.00394752	36	21	57	3.5	9.5	9.30145	10.7307	-1.42925		0.00499945	-3.58147	9.01067	10.5127	0.857122	-1.50204
25569	216268_s_at	JAG1	0.00648505	0.00648505	35	22	56	3.66667	9.33333	8.94499	10.3697	-1.42471		0.00634699	-3.43853	8.65621	10.1122	0.856017	-1.45598
256	1552610_a_at	JAK1	0.00648505	0.00648505	35	22	56	3.66667	9.33333	6.44042	7.95927	-1.51885		0.00252052	-3.99946	6.54757	7.75458	0.844349	-1.20701
42338	233076_at	JAKMIP3	0.0373732	0.0373732	5	52	26	8.66667	4.33333	5.93867	4.56747	1.3712		0.0223516	2.699	5.81432	4.57148	1.27187	1.24284
10472	201015_s_at	JUP	0.0373732	0.0373732	31	26	52	4.33333	8.66667	6.77983	8.23772	-1.45789		0.0367672	-2.40866	6.95743	8.43717	0.824616	-1.47974
464	1552897_a_at	KCNG3	0.00648505	0.00648505	1	56	22	9.33333	3.66667	5.24163	3.73113	1.5105		0.00295014	3.90226	5.12492	3.66142	1.39971	1.4635
19532	210119_at	KCNJ15	0.00507461	0.00499787	0.5	56.5	21.5	9.41667	3.58333	7.92943	5.26539	2.66404		0.000806434	4.72815	7.5553	5.21611	1.44846	2.33919
28857	219564_at	KCNJ16	0.0373732	0.0373732	5	52	26	8.66667	4.33333	8.91996	7.15685	1.76311		0.0300902	2.52573	8.89307	7.48069	1.1888	1.41238
16220	206765_at	KCNJ2	0.00394752	0.00394752	0	57	21	9.5	3.5	6.1429	4.07461	2.06829		0.000529695	5.00972	6.07756	4.14547	1.46607	1.93208
31956	222668_at	KCTD15	0.0249748	0.0249748	4	53	25	8.83333	4.16667	4.15521	3.0105	1.14471		0.0126813	3.02981	4.13512	3.07965	1.34273	1.05548
23305	213997_at	KIAA0574	0.00394752	0.00394752	36	21	57	3.5	9.5	3.71313	5.60378	-1.89065		6.3132e-08	-14.1032	3.83885	5.66066	0.678164	-1.82181
36494	227230_s_at	KIAA1211	0.0249748	0.0249748	4	53	25	8.83333	4.16667	5.5213	4.42165	1.09965		0.0276917	2.57417	5.34697	4.20793	1.27069	1.13904
36634	227370_at	KIAA1946	0.00394752	0.00394752	0	57	21	9.5	3.5	7.51721	5.88388	1.63333		0.000703122	4.81915	7.49072	5.82482	1.286	1.6659
41730	232467_at	KIRREL	0.0249748	0.0249748	32	25	53	4.16667	8.83333	5.45423	6.99993	-1.5457		0.0147434	-2.94167	5.67656	6.97608	0.813718	-1.29952
35799	226534_at	KITLG	0.00394752	0.00394752	0	57	21	9.5	3.5	9.70401	8.54878	1.15523		0.000247409	5.54036	9.61959	8.50484	1.13107	1.11475
15434	205978_at	KL	0.0249748	0.0249748	4	53	25	8.83333	4.16667	6.75912	4.19652	2.5626		0.0149233	2.93458	6.77589	4.54431	1.49107	2.23158
18384	208960_s_at	KLF6	0.0249748	0.0249748	32	25	53	4.16667	8.83333	5.6115	6.80091	-1.18941		0.023766	-2.66326	5.5937	6.84194	0.81756	-1.24824
23691	214383_x_at	KLHDC3	0.0373732	0.0373732	31	26	52	4.33333	8.66667	7.77416	8.8822	-1.10804		0.0186886	-2.8033	7.93993	9.06904	0.875499	-1.12911
18431	209008_x_at	KRT8	0.00648505	0.00648505	35	22	56	3.66667	9.33333	8.19841	9.82173	-1.62332		0.00109102	-4.53022	8.20688	9.80023	0.837417	-1.59335
14572	205116_at	LAMA2	0.0163091	0.0163091	3	54	24	9	4	6.5138	5.20241	1.31139		0.00570208	3.50256	6.74266	5.30175	1.27178	1.44091
22829	213519_s_at	LAMA2	0.0104054	0.0104054	2	55	23	9.16667	3.83333	6.44474	5.03534	1.4094		0.00346208	3.80417	6.58065	5.06974	1.29802	1.51091
26139	216840_s_at	LAMA2	0.00648505	0.00648505	1	56	22	9.33333	3.66667	6.87031	5.08249	1.78782		0.00271563	3.95332	7.01127	5.33946	1.31311	1.67182
8923	1568879_a_at	LAMA3	0.0163091	0.0163091	3	54	24	9	4	6.77742	5.07788	1.69954		0.00704436	3.37647	6.68082	5.31031	1.25808	1.3705
15025	205569_at	LAMP3	0.0163091	0.0163091	3	54	24	9	4	7.23019	5.97458	1.25561		0.00855069	3.26162	7.14764	5.75655	1.24165	1.3911
23463	214155_s_at	LARP4	0.0249748	0.0249748	4	53	25	8.83333	4.16667	7.24458	5.69668	1.5479		0.0198318	2.76869	7.0285	5.88844	1.19361	1.14006
30304	221011_s_at	LBH	0.0104054	0.0104054	2	55	23	9.16667	3.83333	6.36868	5.28769	1.08099		0.00714935	3.36767	6.39727	5.29666	1.20779	1.10061
10562	201105_at	LGALS1	0.00648505	0.00648505	35	22	56	3.66667	9.33333	9.34048	11.5581	-2.21762		0.019139	-2.78941	9.35996	11.5795	0.808319	-2.21957
10669	201212_at	LGMN	0.0373732	0.0373732	5	52	26	8.66667	4.33333	8.79342	7.55701	1.23641		0.0256738	2.61827	8.79801	7.68487	1.14485	1.11314
16061	206606_at	LIPC	0.00648505	0.00648505	35	22	56	3.66667	9.33333	6.96367	8.77058	-1.80691		0.000744379	-4.78121	7.12267	8.65399	0.823051	-1.53131
54491	52837_at	LL22NC03-75B3.6	0.0163091	0.0163091	3	54	24	9	4	5.78496	4.68855	1.09641		0.0131973	3.00646	5.83446	4.65201	1.25418	1.18245
27868	218574_s_at	LMCD1	0.00394752	0.00394752	36	21	57	3.5	9.5	5.51117	6.54564	-1.03447		0.000335546	-5.32458	5.47935	6.48762	0.844586	-1.00827
13215	203759_at	LOC100129068 /// ST3GAL4	0.00394752	0.00394752	0	57	21	9.5	3.5	7.67376	6.57854	1.09522		2.95132e-06	9.34346	7.64671	6.5203	1.17276	1.12642
22120	212806_at	LOC100129762 /// PRUNE2	0.0104054	0.0104054	2	55	23	9.16667	3.83333	4.17436	2.89394	1.28042		0.00330976	3.83168	4.28354	3.1577	1.35654	1.12584
22119	212805_at	LOC100129762 /// PRUNE2	0.0306392	0.0303481	4.5	52.5	25.5	8.75	4.25	7.35314	5.05332	2.29982		0.0146847	2.944	7.3213	5.63088	1.30021	1.69042
35271	226006_at	LOC100131801	0.0163091	0.0163091	33	24	54	4	9	5.99882	7.33455	-1.33573		0.0045768	-3.6347	6.17325	7.20091	0.857287	-1.02766
16055	206600_s_at	LOC100133772 /// SLC16A5	0.0163091	0.0163091	3	54	24	9	4	6.5445	5.49654	1.04796		0.00816539	3.28889	6.55194	5.47638	1.1964	1.07557
22899	213590_at	LOC100133772 /// SLC16A5	0.0163091	0.0163091	3	54	24	9	4	6.95501	5.75756	1.19745		0.00758207	3.33279	6.93373	5.75596	1.20462	1.17777
24919	215617_at	LOC26010	0.0249748	0.0249748	32	25	53	4.16667	8.83333	3.14707	4.32137	-1.1743		0.0278153	-2.57158	3.22945	4.52003	0.714476	-1.29058
38815	229552_at	LOC283454	0.0104054	0.0104054	2	55	23	9.16667	3.83333	6.75229	5.18651	1.56578		0.00250846	4.00244	6.95353	5.41141	1.28498	1.54212
46821	237563_s_at	LOC440731	0.00648505	0.00648505	1	56	22	9.33333	3.66667	7.5372	6.38207	1.15513		0.00130106	4.41656	7.36669	6.33562	1.16274	1.03107
9503	1569872_a_at	LOC650392	0.0249748	0.0249748	4	53	25	8.83333	4.16667	7.67661	6.33973	1.33688		0.00642683	3.43108	7.45746	6.19112	1.20454	1.26634
37247	227984_at	LOC650392	0.0249748	0.0249748	4	53	25	8.83333	4.16667	7.04961	5.30253	1.74708		0.00535295	3.54043	6.65479	5.10365	1.30393	1.55114
16408	206953_s_at	LPHN2	0.00394752	0.00394752	0	57	21	9.5	3.5	7.97437	5.43558	2.53879		0.000423453	5.16288	7.89312	5.43232	1.45299	2.4608
36951	227688_at	LRCH2	0.00394752	0.00394752	0	57	21	9.5	3.5	7.22636	5.81368	1.41268		0.000262929	5.4969	7.09396	5.72946	1.23815	1.3645
39907	230644_at	LRFN5	0.0130651	0.0129064	2.5	54.5	23.5	9.08333	3.91667	4.52936	3.45181	1.07755		0.016796	2.86556	4.61583	3.53535	1.30562	1.08049
36172	226908_at	LRIG3	0.0104054	0.0104054	2	55	23	9.16667	3.83333	5.82712	4.53661	1.29051		0.0114002	3.09225	5.89305	4.51281	1.30585	1.38024
14738	205282_at	LRP8	0.0373732	0.0373732	5	52	26	8.66667	4.33333	7.40631	6.13235	1.27396		0.0284409	2.55861	7.10078	5.99228	1.18499	1.1085
46176	236918_s_at	LRRC34	0.0104054	0.0104054	2	55	23	9.16667	3.83333	5.42284	3.93746	1.48538		0.00421088	3.68508	5.36438	4.13311	1.2979	1.23127
11201	201744_s_at	LUM	0.0373732	0.0373732	5	52	26	8.66667	4.33333	6.07395	2.94667	3.12728		0.0315713	2.4977	5.8097	3.74903	1.54965	2.06067
20319	210943_s_at	LYST	0.00648505	0.00648505	1	56	22	9.33333	3.66667	7.56937	6.38963	1.17974		0.00254449	3.9936	7.58946	6.35531	1.19419	1.23415
12974	203518_at	LYST	0.00648505	0.00648505	1	56	22	9.33333	3.66667	8.82039	6.54508	2.27531		0.00046083	5.10474	8.4525	6.51542	1.29731	1.93709
14233	204777_s_at	MAL	0.0163091	0.0163091	33	24	54	4	9	8.75113	10.117	-1.36587		0.0119241	-3.06589	8.80052	10.2118	0.861797	-1.4113
12347	202890_at	MAP7	0.0249748	0.0249748	4	53	25	8.83333	4.16667	8.26915	4.5597	3.70945		0.00705571	3.37551	8.11875	5.23984	1.54943	2.87891
11125	201668_x_at	MARCKS	0.0373732	0.0373732	31	26	52	4.33333	8.66667	5.75774	7.68643	-1.92869		0.0219891	-2.70853	5.7136	7.73694	0.738483	-2.02334
11807	202350_s_at	MATN2	0.0249748	0.0249748	4	53	25	8.83333	4.16667	8.08595	6.62231	1.46364		0.0244883	2.64581	8.11684	6.6891	1.21344	1.42775
20253	210869_s_at	MCAM	0.00394752	0.00394752	36	21	57	3.5	9.5	6.21652	7.90828	-1.69176		0.00150006	-4.32552	5.83517	7.91354	0.737365	-2.07837
18509	209086_x_at	MCAM	0.00394752	0.00394752	36	21	57	3.5	9.5	6.22428	7.81021	-1.58593		9.36223e-07	-10.5917	6.18742	7.83278	0.789939	-1.64537
18510	209087_x_at	MCAM	0.0104054	0.0104054	34	23	55	3.83333	9.16667	7.0771	8.22033	-1.14323		0.00670013	-3.40627	6.65295	8.20608	0.810734	-1.55313
20687	211340_s_at	MCAM	0.0104054	0.0104054	34	23	55	3.83333	9.16667	7.07482	8.14878	-1.07396		0.0125281	-3.03693	6.65291	8.06697	0.82471	-1.41406
35490	226225_at	MCC	0.00648505	0.00648505	1	56	22	9.33333	3.66667	5.73779	4.01083	1.72696		0.000345603	5.30391	5.56204	4.05419	1.37192	1.50785
39373	230110_at	MCOLN2	0.00394752	0.00394752	0	57	21	9.5	3.5	5.79159	4.68834	1.10325		0.00125371	4.44039	5.94674	4.71124	1.26225	1.23551
29777	220484_at	MCOLN3	0.00394752	0.00394752	0	57	21	9.5	3.5	6.48314	4.38216	2.10098		1.33064e-05	7.88891	6.44781	4.52039	1.42639	1.92743
39060	229797_at	MCOLN3	0.00394752	0.00394752	0	57	21	9.5	3.5	7.98635	5.08903	2.89732		0.000132181	5.99959	7.95504	5.39582	1.4743	2.55922
29415	220122_at	MCTP1	0.00394752	0.00394752	0	57	21	9.5	3.5	6.48756	4.933	1.55456		0.000609666	4.91467	6.46672	4.95638	1.30473	1.51034
23070	213761_at	MDM1	0.0373732	0.0373732	5	52	26	8.66667	4.33333	6.48875	4.93958	1.54917		0.0234365	2.67139	6.24063	4.96041	1.25809	1.28021
18622	209199_s_at	MEF2C	0.00394752	0.00394752	0	57	21	9.5	3.5	6.04239	4.14028	1.90211		2.20475e-05	7.44221	5.93401	4.25333	1.39514	1.68067
15484	206028_s_at	MERTK	0.0163091	0.0163091	3	54	24	9	4	6.18515	4.9349	1.25025		0.0192143	2.78713	6.24903	4.87477	1.28191	1.37427
17211	207761_s_at	METTL7A	0.0104054	0.0104054	2	55	23	9.16667	3.83333	8.17382	5.10075	3.07307		0.0034041	3.81449	7.59074	5.11092	1.4852	2.47982
21786	212472_at	MICAL2	0.00648505	0.00648505	35	22	56	3.66667	9.33333	5.24171	6.47252	-1.23081		0.00101344	-4.57819	5.24156	6.49413	0.807122	-1.25257
27505	218211_s_at	MLPH	0.00394752	0.00394752	0	57	21	9.5	3.5	9.04465	7.25589	1.78876		1.29614e-05	7.91268	9.14149	7.25652	1.25976	1.88498
13715	204259_at	MMP7	0.00394752	0.00394752	36	21	57	3.5	9.5	7.98292	9.72909	-1.74617		0.000566499	-4.9642	7.78857	9.76224	0.797826	-1.97367
45520	236262_at	MMRN2	0.00394752	0.00394752	0	57	21	9.5	3.5	4.58367	3.3099	1.27377		0.00551833	3.52218	4.49995	3.26296	1.3791	1.23699
29252	219959_at	MOCOS	0.0163091	0.0163091	3	54	24	9	4	8.21369	7.07896	1.13473		0.0223574	2.69885	8.09589	7.00565	1.15562	1.09024
15660	206205_at	MPHOSPH9	0.0249748	0.0249748	4	53	25	8.83333	4.16667	7.62909	6.20604	1.42305		0.0162239	2.88578	7.52861	6.46624	1.1643	1.06238
31254	221965_at	MPHOSPH9	0.0373732	0.037041	5	52	26	8.66667	4.33333	6.95262	5.6497	1.30292		0.0290794	2.54566	6.90695	5.67575	1.21692	1.2312
38428	229165_at	MRPL12	0.0249748	0.0249748	4	53	25	8.83333	4.16667	6.90434	5.88539	1.01895		0.0126147	3.03289	6.97969	5.93586	1.17585	1.04383
34612	225346_at	MTERFD3	0.0163091	0.0163091	3	54	24	9	4	6.84345	5.60908	1.23437		0.0142802	2.96033	6.72431	5.60606	1.19947	1.11825
21411	212096_s_at	MTUS1	0.00394752	0.00394752	0	57	21	9.5	3.5	4.37002	3.18316	1.18686		4.06038e-05	6.92669	4.51012	3.13553	1.43839	1.37459
38423	229160_at	MUM1L1	0.00394752	0.00394752	0	57	21	9.5	3.5	6.25396	4.55752	1.69644		0.000122496	6.05682	6.28409	4.57226	1.3744	1.71183
11543	202086_at	MX1	0.0104054	0.0104054	2	55	23	9.16667	3.83333	9.23133	6.58368	2.64765		0.00232971	4.04836	9.11728	6.97869	1.30645	2.13859
19015	209596_at	MXRA5	0.00394752	0.00394752	0	57	21	9.5	3.5	8.35314	5.43651	2.91663		7.14991e-05	6.47145	8.61259	5.47833	1.57212	3.13426
28259	218966_at	MYO5C	0.00648505	0.00648505	1	56	22	9.33333	3.66667	7.17385	5.95312	1.22073		0.00209657	4.11416	7.16731	6.10881	1.17327	1.05849
35026	225760_at	MYSM1	0.0373732	0.0373732	5	52	26	8.66667	4.33333	6.35264	5.13428	1.21836		0.0399414	2.36017	6.37846	5.19813	1.22707	1.18033
18529	209106_at	NCOA1	0.0104054	0.0104054	2	55	23	9.16667	3.83333	6.96708	5.61639	1.35069		0.00270237	3.95635	6.82508	5.7355	1.18997	1.08958
18582	209159_s_at	NDRG4	0.00394752	0.00394752	0	57	21	9.5	3.5	6.95713	4.34418	2.61295		2.8466e-07	12.0331	6.82778	4.37369	1.5611	2.45409
30157	220864_s_at	NDUFA13	0.0373732	0.0373732	31	26	52	4.33333	8.66667	8.28332	9.32845	-1.04513		0.0409233	-2.34594	8.29956	9.32195	0.890324	-1.02239
28795	219502_at	NEIL3	0.0249748	0.0249748	4	53	25	8.83333	4.16667	8.49274	7.43054	1.0622		0.0125256	3.03705	8.63894	7.46709	1.15694	1.17186
27971	218678_at	NES	0.0163091	0.0163091	33	24	54	4	9	4.46299	6.14355	-1.68056		0.0114498	-3.0897	4.5049	6.11119	0.737155	-1.60629
35755	226490_at	NHSL1	0.0163091	0.0163091	3	54	24	9	4	6.33272	4.58112	1.7516		0.0416702	2.33533	6.08902	4.63394	1.31401	1.45508
16370	206915_at	NKX2-2	0.0163091	0.0163091	3	54	24	9	4	6.59629	3.5409	3.05539		0.00462232	3.62873	6.74935	4.26638	1.58198	2.48297
29082	219789_at	NPR3	0.0104054	0.0104054	34	23	55	3.83333	9.16667	2.82998	4.01951	-1.18953		0.00883678	-3.24218	2.90504	4.14863	0.70024	-1.24359
46118	236860_at	NPY6R	0.0373732	0.0373732	5	52	26	8.66667	4.33333	5.20401	4.18626	1.01775		0.0440353	2.30291	5.39852	4.37439	1.23412	1.02413
15795	206340_at	NR1H4	0.00648505	0.00648505	1	56	22	9.33333	3.66667	6.7201	4.95179	1.76831		0.000667555	4.85382	6.59366	4.99258	1.32069	1.60108
1530	1554375_a_at	NR1H4	0.00648505	0.00648505	1	56	22	9.33333	3.66667	6.10172	3.90435	2.19737		0.000186066	5.74646	6.10277	4.07642	1.49709	2.02635
33850	224582_s_at	NUCKS1	0.0373732	0.0373732	31	26	52	4.33333	8.66667	7.2795	8.64135	-1.36185		0.0406331	-2.35011	7.46792	8.51283	0.877255	-1.0449
32820	223535_at	NUDT12	0.0104054	0.0104054	2	55	23	9.16667	3.83333	7.69896	5.39901	2.29995		0.00433635	3.66731	7.35954	5.63632	1.30573	1.72322
21496	212181_s_at	NUDT4 /// NUDT4P1	0.00394752	0.00394752	0	57	21	9.5	3.5	8.7068	7.67615	1.03065		0.00142919	4.3564	8.72707	7.6313	1.14359	1.09578
21498	212183_at	NUDT4 /// NUDT4P1	0.00394752	0.00394752	0	57	21	9.5	3.5	6.88534	5.53026	1.35508		0.00209439	4.11481	6.86079	5.6229	1.22015	1.23789
15757	206302_s_at	NUDT4 /// NUDT4P1	0.0163091	0.0163091	3	54	24	9	4	8.66405	7.42472	1.23933		0.0168731	2.86289	8.59036	7.22147	1.18956	1.36889
12326	202869_at	OAS1	0.00648505	0.00648505	1	56	22	9.33333	3.66667	8.22391	6.56456	1.65935		0.00145544	4.34478	8.16033	6.69512	1.21885	1.46522
37870	228607_at	OAS2	0.00394752	0.00394752	0	57	21	9.5	3.5	5.27123	4.13628	1.13495		0.000855972	4.68882	5.1956	4.14818	1.2525	1.04743
14428	204972_at	OAS2	0.0249748	0.0249748	4	53	25	8.83333	4.16667	6.74989	3.70689	3.043		0.00516319	3.5621	6.57789	4.23115	1.55463	2.34674
27456	218162_at	OLFML3	0.00394752	0.00394752	0	57	21	9.5	3.5	5.74255	3.71879	2.02376		0.000961367	4.61262	5.62482	3.88089	1.44936	1.74393
39031	229768_at	OR51E1	0.0373732	0.0373732	31	26	52	4.33333	8.66667	3.17127	5.09698	-1.92571		0.031125	-2.506	3.1829	5.31663	0.598668	-2.13373
35405	226140_s_at	OTUD1	0.0373732	0.0373732	5	52	26	8.66667	4.33333	8.84458	7.48818	1.3564		0.0273671	2.58105	8.83318	7.65117	1.15449	1.18202
7660	1564494_s_at	P4HB	0.0249748	0.0249748	32	25	53	4.16667	8.83333	8.05642	9.51065	-1.45423		0.0207865	-2.7413	7.92802	9.60978	0.824995	-1.68175
35913	226649_at	PANK1	0.00648505	0.00648505	1	56	22	9.33333	3.66667	7.3202	5.97337	1.34683		0.00140154	4.36888	7.32771	6.04293	1.21261	1.28479
14990	205534_at	PCDH7	0.00648505	0.00648505	1	56	22	9.33333	3.66667	4.28695	3.05667	1.23028		0.0156306	2.90753	4.63514	3.10353	1.49351	1.53161
28588	219295_s_at	PCOLCE2	0.00394752	0.00394752	0	57	21	9.5	3.5	7.01544	4.8017	2.21374		0.000993613	4.59107	6.79998	4.83338	1.40688	1.96659
35997	226733_at	PFKFB2	0.00507461	0.00499787	0.5	56.5	21.5	9.41667	3.58333	6.29992	5.17835	1.12157		0.00177847	4.21757	6.32253	5.19798	1.21634	1.12455
35223	225958_at	PHC1	0.0249748	0.0249748	4	53	25	8.83333	4.16667	7.91395	6.50395	1.41		0.023102	2.67977	7.75311	6.54843	1.18397	1.20468
39361	230098_at	PHF20L1	0.0249748	0.0249748	4	53	25	8.83333	4.16667	6.96289	5.80159	1.1613		0.00568507	3.50435	6.84476	5.74045	1.19237	1.10431
15088	205632_s_at	PIP5K1B	0.00394752	0.00394752	0	57	21	9.5	3.5	4.83932	3.11303	1.72629		1.49003e-05	7.78715	4.74827	3.08642	1.53844	1.66186
17167	207717_s_at	PKP2	0.0104054	0.0104054	2	55	23	9.16667	3.83333	6.70944	4.43063	2.27881		0.00341279	3.81293	6.84443	4.85911	1.40858	1.98533
19558	210145_at	PLA2G4A	0.00394752	0.00394752	0	57	21	9.5	3.5	5.96862	3.2455	2.72312		0.000159191	5.86114	5.91592	3.22943	1.83188	2.68649
33775	224505_s_at	PLCD4	0.0104054	0.0104054	2	55	23	9.16667	3.83333	4.88656	3.79605	1.09051		0.00132503	4.40484	4.86215	3.80608	1.27747	1.05607
23467	214159_at	PLCE1	0.0163091	0.0163091	3	54	24	9	4	4.47493	3.13544	1.33949		0.0187777	2.80052	4.47372	3.20259	1.39691	1.27113
14567	205111_s_at	PLCE1	0.0249748	0.0249748	4	53	25	8.83333	4.16667	8.39162	6.95808	1.43354		0.00905763	3.22761	8.28424	6.92959	1.19549	1.35465
14568	205112_at	PLCE1	0.0163091	0.0163091	3	54	24	9	4	7.90501	6.26535	1.63966		0.00523898	3.55334	8.01603	6.57365	1.21942	1.44237
14069	204613_at	PLCG2	0.0104054	0.0104054	2	55	23	9.16667	3.83333	6.23178	4.79368	1.4381		0.00311481	3.86889	6.27138	5.03885	1.24461	1.23253
26270	216971_s_at	PLEC1	0.0104054	0.0104054	34	23	55	3.83333	9.16667	5.56149	6.83595	-1.27446		0.0169675	-2.85964	5.45628	6.99692	0.779812	-1.54064
22552	213241_at	PLXNC1	0.0163091	0.0163091	3	54	24	9	4	5.27682	4.06808	1.20874		0.00581666	3.49065	5.17834	4.16491	1.24333	1.01343
23195	213887_s_at	POLR2E	0.0373732	0.0373732	31	26	52	4.33333	8.66667	8.29219	9.6177	-1.32551		0.0391869	-2.37135	8.29595	9.60834	0.863412	-1.31239
25543	216242_x_at	POLR2J2 /// POLR2J3 /// POLR2J4	0.0373732	0.0373732	31	26	52	4.33333	8.66667	6.66722	7.87112	-1.2039		0.0248932	-2.63626	6.69981	7.88103	0.850117	-1.18123
28752	219459_at	POLR3B	0.0163091	0.0163091	3	54	24	9	4	7.89027	6.44003	1.45024		0.0124218	3.04192	7.84494	6.35851	1.23377	1.48643
21493	212178_s_at	POM121 /// POM121C	0.0249748	0.0249748	32	25	53	4.16667	8.83333	6.55256	7.56063	-1.00807		0.0143025	-2.95941	6.5535	7.7033	0.850739	-1.1498
22155	212841_s_at	PPFIBP2	0.0373732	0.0360489	5	52	26	8.66667	4.33333	6.55514	5.36749	1.18765		0.023142	2.67876	6.49354	5.40757	1.20082	1.08597
27135	217841_s_at	PPME1	0.0104054	0.0104054	34	23	55	3.83333	9.16667	8.6766	10.0373	-1.3607		0.00182811	-4.2002	8.79385	9.82503	0.895046	-1.03117
14934	205478_at	PPP1R1A	0.0249748	0.0249748	4	53	25	8.83333	4.16667	7.70961	6.44196	1.26765		0.0106254	3.13359	7.83265	6.37142	1.22934	1.46123
44387	235129_at	PPP1R1A	0.00394752	0.00394752	0	57	21	9.5	3.5	5.47154	3.88021	1.59133		0.000579617	4.94874	5.5281	3.93855	1.40359	1.58955
35233	225968_at	PRICKLE2	0.0373732	0.0373732	31	26	52	4.33333	8.66667	5.56404	6.56512	-1.00108		0.0166891	-2.86929	5.45832	6.46686	0.844045	-1.00854
13136	203680_at	PRKAR2B	0.0163091	0.0163091	3	54	24	9	4	7.1002	4.87813	2.22207		0.00799829	3.30113	7.12362	5.14376	1.38491	1.97986
18303	208879_x_at	PRPF6	0.0249748	0.0249748	32	25	53	4.16667	8.83333	6.18695	7.61227	-1.42532		0.012455	-3.04036	6.31136	7.67712	0.8221	-1.36576
21331	212016_s_at	PTBP1	0.00648505	0.00648505	35	22	56	3.66667	9.33333	7.39878	8.45761	-1.05883		0.0136705	-2.98584	7.34778	8.49401	0.865054	-1.14623
431	1552848_a_at	PTCHD1	0.0306392	0.0303481	4.5	52.5	25.5	8.75	4.25	4.36205	3.08312	1.27893		0.0122168	3.05167	4.51763	3.29297	1.3719	1.22466
16086	206631_at	PTGER2	0.00648505	0.00648505	1	56	22	9.33333	3.66667	7.77227	5.17421	2.59806		0.00260642	3.9787	7.80796	5.40242	1.44527	2.40554
18214	208790_s_at	PTRF	0.0249748	0.0249748	32	25	53	4.16667	8.83333	4.94065	6.32368	-1.38303		0.0124037	-3.04278	4.94236	6.44508	0.766842	-1.50272
28974	219681_s_at	RAB11FIP1	0.0163091	0.0163091	33	24	54	4	9	8.96899	10.0055	-1.03651		0.00618809	-3.45366	9.00669	10.0089	0.899868	-1.00221
37971	228708_at	RAB27B	0.0163091	0.0163091	3	54	24	9	4	6.90532	5.37091	1.53441		0.00694067	3.38528	6.67476	5.46969	1.22032	1.20508
37424	228161_at	RAB32	0.0453278	0.0449515	5.5	51.5	26.5	8.58333	4.41667	6.09666	4.63904	1.45762		0.0367442	2.40903	5.92575	4.81753	1.23004	1.10821
28705	219412_at	RAB38	0.00394752	0.00394752	0	57	21	9.5	3.5	8.46005	6.98868	1.47137		2.58848e-05	7.30421	8.45044	6.98378	1.21001	1.46666
15568	206113_s_at	RAB5A	0.0249748	0.0249748	32	25	53	4.16667	8.83333	5.6506	7.19612	-1.54552		0.0213623	-2.72538	5.77478	7.15877	0.806672	-1.38399
8679	1567458_s_at	RAC1	0.0249748	0.0249748	32	25	53	4.16667	8.83333	8.47241	9.8852	-1.41279		0.0251128	-2.63114	8.59278	9.85719	0.871727	-1.26441
28787	219494_at	RAD54B	0.0373732	0.0373732	5	52	26	8.66667	4.33333	7.63817	6.50724	1.13093		0.0390765	2.373	7.5343	6.52684	1.15436	1.00745
31815	222527_s_at	RBM22	0.0249748	0.0249748	32	25	53	4.16667	8.83333	6.69993	7.77638	-1.07645		0.0219736	-2.70894	6.75626	7.79942	0.866252	-1.04315
34531	225265_at	RBMS1	0.0373732	0.0373732	31	26	52	4.33333	8.66667	7.81634	8.99811	-1.18177		0.0178826	-2.829	7.88552	8.89145	0.886866	-1.00592
47705	238447_at	RBMS3	0.0249748	0.0249748	32	25	53	4.16667	8.83333	5.0192	6.55918	-1.53998		0.0139986	-2.97197	5.16924	6.67589	0.774314	-1.50666
47324	238066_at	RBP7	0.0163091	0.0163091	3	54	24	9	4	8.33852	6.8424	1.49612		0.01144	3.0902	8.21862	6.76461	1.21494	1.454
27646	218352_at	RCBTB1	0.0306392	0.0303481	4.5	52.5	25.5	8.75	4.25	5.87022	4.47608	1.39414		0.0124652	3.03987	5.62526	4.58178	1.22774	1.04348
13820	204364_s_at	REEP1	0.0104054	0.0104054	2	55	23	9.16667	3.83333	5.42336	4.0069	1.41646		0.00605248	3.46689	5.51684	4.11717	1.33996	1.39967
38694	229431_at	RFXAP	0.00394752	0.00394752	0	57	21	9.5	3.5	4.99201	3.5961	1.39591		0.00101566	4.57677	4.9594	3.65718	1.35607	1.30222
20141	210751_s_at	RGN	0.00394752	0.00394752	0	57	21	9.5	3.5	5.35882	4.08732	1.2715		0.000524231	5.01676	5.49878	4.14257	1.32738	1.35621
54319	38290_at	RGS14	0.0163091	0.0163091	3	54	24	9	4	7.31161	5.91376	1.39785		0.0101766	3.15897	7.2012	6.0243	1.19536	1.1769
2531	1555725_a_at	RGS5	0.0104054	0.0104054	34	23	55	3.83333	9.16667	8.24304	11.0111	-2.76806		0.00623048	-3.44959	8.28237	10.6822	0.775341	-2.39986
18493	209070_s_at	RGS5	0.0249748	0.0249748	32	25	53	4.16667	8.83333	9.967	11.742	-1.775		0.00990654	-3.1748	9.96141	11.3575	0.877079	-1.39608
2600	1555814_a_at	RHOA	0.00648505	0.00648505	35	22	56	3.66667	9.33333	8.02419	10.1203	-2.09611		0.021186	-2.7302	8.04445	10.0804	0.798026	-2.03598
21414	212099_at	RHOB	0.00394752	0.00394752	36	21	57	3.5	9.5	7.46602	9.11498	-1.64896		4.52989e-05	-6.83703	7.51317	8.99652	0.835119	-1.48335
1240	1553962_s_at	RHOB	0.00394752	0.00394752	36	21	57	3.5	9.5	3.96992	5.62342	-1.6535		0.00100629	-4.5828	4.033	5.43884	0.741518	-1.40584
45723	236465_at	RNF175	0.00394752	0.00394752	0	57	21	9.5	3.5	6.07683	4.29228	1.78455		0.00246329	4.01371	6.11338	4.28844	1.42555	1.82495
32352	223064_at	RNF181	0.0249748	0.0249748	32	25	53	4.16667	8.83333	8.35826	9.72906	-1.3708		0.0178796	-2.8291	8.49891	9.68783	0.877277	-1.18892
31198	221909_at	RNFT2	0.0249748	0.0249748	4	53	25	8.83333	4.16667	7.8496	6.69054	1.15906		0.0131966	3.00649	7.78957	6.60177	1.17992	1.1878
31197	221908_at	RNFT2	0.0104054	0.0104054	2	55	23	9.16667	3.83333	6.8032	5.32871	1.47449		0.00490259	3.59325	6.83654	5.39441	1.26734	1.44212
34881	225615_at	RP1-93P18.1	0.00394752	0.00394752	36	21	57	3.5	9.5	5.56469	6.74581	-1.18112		0.000122732	-6.05536	5.60702	6.91613	0.810717	-1.30911
10366	200909_s_at	RPLP2	0.0373732	0.0373732	31	26	52	4.33333	8.66667	10.3579	11.7759	-1.418		0.0354018	-2.4308	10.2397	11.7577	0.870892	-1.51801
14259	204803_s_at	RRAD	0.00394752	0.00394752	36	21	57	3.5	9.5	8.28191	10.0677	-1.78579		0.000387314	-5.22457	8.15307	9.81937	0.830305	-1.6663
14258	204802_at	RRAD	0.00394752	0.00394752	36	21	57	3.5	9.5	7.75558	9.24257	-1.48699		0.00265893	-3.96637	7.7422	9.07847	0.852809	-1.33627
10117	200660_at	S100A11	0.0104054	0.0104054	34	23	55	3.83333	9.16667	9.83706	11.1193	-1.28224		0.016161	-2.88805	9.89864	11.1281	0.889515	-1.2295
2462	1555618_s_at	SAE1	0.0163091	0.0163091	33	24	54	4	9	7.39474	8.43229	-1.03755		0.0182854	-2.81601	7.3162	8.42602	0.868286	-1.10982
12909	203453_at	SCNN1A	0.00648505	0.00648505	1	56	22	9.33333	3.66667	7.05544	4.33974	2.7157		0.00193056	4.16589	7.09894	4.64058	1.52975	2.45836
10743	201286_at	SDC1	0.0249748	0.0249748	4	53	25	8.83333	4.16667	7.07199	5.59839	1.4736		0.0246522	2.64193	7.04816	5.7795	1.21951	1.26867
28004	218711_s_at	SDPR	0.0104054	0.0104054	34	23	55	3.83333	9.16667	6.82811	7.86278	-1.03467		0.00452079	-3.64213	6.97284	8.01794	0.869654	-1.0451
37413	228150_at	SEC16B	0.00394752	0.00394752	0	57	21	9.5	3.5	6.32473	4.64932	1.67541		0.00168151	4.253	6.30324	4.7023	1.34046	1.60093
31673	222385_x_at	SEC61A1	0.0249748	0.0249748	32	25	53	4.16667	8.83333	7.61604	8.92184	-1.3058		0.0169885	-2.85892	7.79202	8.99401	0.866356	-1.202
35316	226051_at	SELM	0.0163091	0.0163091	33	24	54	4	9	6.58156	7.95961	-1.37805		0.00829017	-3.27991	6.70916	7.89891	0.849378	-1.18975
1807	1554747_a_at	Sep2	0.00507461	0.00499787	35.5	21.5	56.5	3.58333	9.41667	7.309	8.45144	-1.14244		0.00262443	-3.97444	7.27804	8.42409	0.863955	-1.14605
19593	210180_s_at	SFRS10	0.0249748	0.0249748	32	25	53	4.16667	8.83333	4.92877	6.08195	-1.15318		0.0221226	-2.705	5.05858	6.17706	0.818929	-1.11848
10926	201469_s_at	SHC1	0.0373732	0.0373732	31	26	52	4.33333	8.66667	6.15518	7.20171	-1.04653		0.0308172	-2.5118	6.05422	7.15001	0.846743	-1.09579
12580	203123_s_at	SLC11A2	0.0104054	0.0102716	2	55	23	9.16667	3.83333	9.11388	7.75853	1.35535		0.000926319	4.63693	9.09754	7.78646	1.16838	1.31108
12581	203124_s_at	SLC11A2	0.00394752	0.00394752	0	57	21	9.5	3.5	9.5559	7.48191	2.07399		0.000666738	4.85464	9.42754	7.67834	1.22781	1.74919
11692	202235_at	SLC16A1	0.0163091	0.0163091	3	54	24	9	4	5.67767	4.62842	1.04925		0.0184134	2.81194	5.6278	4.60226	1.22284	1.02555
32227	222939_s_at	SLC16A10	0.00394752	0.00394752	0	57	21	9.5	3.5	5.1123	3.44008	1.67222		0.00489745	3.59388	5.35687	3.51381	1.52452	1.84306
19098	209681_at	SLC19A2	0.0373732	0.0373732	5	52	26	8.66667	4.33333	8.14694	6.5759	1.57104		0.0128322	3.02288	8.05309	6.81716	1.1813	1.23594
30029	220736_at	SLC19A3	0.00394752	0.00394752	0	57	21	9.5	3.5	5.45014	3.28202	2.16812		2.39113e-05	7.37219	5.30989	3.32502	1.59695	1.98487
48603	239345_at	SLC19A3	0.00394752	0.00394752	0	57	21	9.5	3.5	5.24435	3.45731	1.78704		0.000763285	4.76456	5.48114	3.49516	1.56821	1.98597
37760	228497_at	SLC22A15	0.0104054	0.0104054	2	55	23	9.16667	3.83333	5.41798	3.91376	1.50422		0.00243815	4.02008	5.19147	3.90977	1.32782	1.28171
45005	235747_at	SLC25A16	0.0373732	0.037041	5	52	26	8.66667	4.33333	6.47574	5.26116	1.21458		0.0326018	2.47894	6.2436	5.23938	1.19167	1.00421
23448	214140_at	SLC25A16	0.00394752	0.00394752	0	57	21	9.5	3.5	6.84411	5.59879	1.24532		1.78183e-05	7.62828	6.82931	5.63755	1.2114	1.19176
32890	223605_at	SLC25A18	0.00823878	0.00812681	1.5	55.5	22.5	9.25	3.75	5.32436	4.01487	1.30949		0.0010387	4.56215	5.41873	4.16376	1.3014	1.25498
11956	202499_s_at	SLC2A3	0.0249748	0.0249748	4	53	25	8.83333	4.16667	6.33194	4.53044	1.8015		0.0162455	2.88501	6.02294	4.63513	1.29941	1.38782
13886	204430_s_at	SLC2A5	0.00394752	0.00394752	0	57	21	9.5	3.5	5.37968	3.63552	1.74416		0.00502386	3.57854	5.54622	3.68061	1.50688	1.86561
24134	214830_at	SLC38A6	0.00648505	0.00648505	1	56	22	9.33333	3.66667	9.04037	7.72082	1.31955		0.00199409	4.14556	8.90889	7.72021	1.15397	1.18868
53152	243894_at	SLC41A2	0.0249748	0.0249748	4	53	25	8.83333	4.16667	6.8746	5.74868	1.12592		0.0202218	2.75734	6.8231	5.68249	1.20072	1.14061
28818	219525_at	SLC47A1	0.00394752	0.00394752	0	57	21	9.5	3.5	7.26928	5.42141	1.84787		5.05264e-05	6.74832	7.29439	5.4778	1.33163	1.81659
20129	210739_x_at	SLC4A4	0.0373732	0.0373732	5	52	26	8.66667	4.33333	7.779	6.52808	1.25092		0.0124433	3.04091	7.54126	6.42746	1.17329	1.1138
13364	203908_at	SLC4A4	0.0163091	0.0163091	3	54	24	9	4	10.3906	9.02508	1.36552		0.00475293	3.61192	10.2162	8.98312	1.13726	1.23305
1287	1554027_a_at	SLC4A4	0.00648505	0.00648505	1	56	22	9.33333	3.66667	6.25292	3.94693	2.30599		0.00263862	3.97111	5.59639	3.85494	1.45174	1.74144
22256	212944_at	SLC5A3	0.0373732	0.0373732	5	52	26	8.66667	4.33333	8.98275	7.78681	1.19594		0.0335717	2.46182	8.85231	7.77548	1.13849	1.07683
46316	237058_x_at	SLC6A13	0.0249748	0.0249748	4	53	25	8.83333	4.16667	7.92897	5.33284	2.59613		0.0137269	2.98343	7.71091	5.6264	1.37049	2.08451
48610	239352_at	SLC6A15	0.0104054	0.0104054	2	55	23	9.16667	3.83333	4.80479	3.50934	1.29545		0.00802683	3.29902	4.87184	3.50899	1.38839	1.36285
49677	240419_at	SLC6A15	0.0104054	0.0104054	2	55	23	9.16667	3.83333	5.70026	4.02085	1.67941		0.00393667	3.72593	5.57588	4.06733	1.37089	1.50855
41526	232263_at	SLC6A15	0.0163091	0.0163091	3	54	24	9	4	7.398	5.43275	1.96525		0.00426615	3.67719	7.26183	5.3663	1.35323	1.89552
34782	225516_at	SLC7A2	0.0104054	0.0104054	2	55	23	9.16667	3.83333	7.36129	4.95171	2.40958		0.00737445	3.34927	7.11842	5.20173	1.36847	1.91669
14853	205397_x_at	SMAD3	0.0249748	0.0249748	32	25	53	4.16667	8.83333	5.06468	6.25517	-1.19049		0.0209139	-2.73773	5.11832	6.31736	0.810199	-1.19904
32521	223235_s_at	SMOC2	0.00394752	0.00394752	0	57	21	9.5	3.5	3.98724	2.81314	1.1741		0.00474831	3.61251	4.10839	2.8279	1.4528	1.28049
29065	219772_s_at	SMPX	0.00394752	0.00394752	0	57	21	9.5	3.5	5.74076	4.322	1.41876		0.00351053	3.79568	5.71845	4.36156	1.3111	1.35689
18554	209131_s_at	SNAP23	0.0163091	0.0163091	33	24	54	4	9	4.23974	6.51682	-2.27708		0.0122324	-3.05092	4.52382	6.32573	0.715145	-1.80192
23852	214544_s_at	SNAP23	0.0163091	0.0163091	33	24	54	4	9	5.10473	6.63624	-1.53151		0.0123452	-3.04554	5.18034	6.54368	0.791656	-1.36334
34994	225728_at	SORBS2	0.0373732	0.0373732	5	52	26	8.66667	4.33333	4.6416	3.54817	1.09343		0.0386898	2.37883	4.62089	3.61993	1.27651	1.00096
36177	226913_s_at	SOX8	0.0249748	0.0249748	4	53	25	8.83333	4.16667	8.01404	6.14865	1.86539		0.0096902	3.1878	7.73296	5.94819	1.30005	1.78477
12393	202935_s_at	SOX9	0.00394752	0.00394752	36	21	57	3.5	9.5	5.20989	7.89364	-2.68375		6.81045e-06	-8.51212	5.15828	7.74477	0.666034	-2.58649
12394	202936_s_at	SOX9	0.00394752	0.00394752	36	21	57	3.5	9.5	5.07351	7.27142	-2.19791		1.44402e-05	-7.81526	5.21075	7.2114	0.722571	-2.00065
18859	209437_s_at	SPON1	0.0373732	0.0373732	5	52	26	8.66667	4.33333	6.32419	4.49236	1.83183		0.0177121	2.83458	6.20691	4.86522	1.27577	1.34169
23301	213993_at	SPON1	0.0373732	0.0373732	5	52	26	8.66667	4.33333	6.28697	2.65729	3.62968		0.00863751	3.25565	5.99548	3.50507	1.71051	2.49041
23302	213994_s_at	SPON1	0.0373732	0.0373732	5	52	26	8.66667	4.33333	7.77648	3.31839	4.45809		0.00964985	3.19026	7.43679	4.32647	1.71891	3.11032
18858	209436_at	SPON1	0.0249748	0.0249748	4	53	25	8.83333	4.16667	9.04749	3.9684	5.07909		0.00953158	3.19753	8.76525	5.28732	1.65779	3.47793
14411	204955_at	SRPX	0.00394752	0.00394752	0	57	21	9.5	3.5	9.68235	7.94748	1.73487		0.00168227	4.25272	9.51979	7.92154	1.20176	1.59825
14955	205499_at	SRPX2	0.00394752	0.00394752	0	57	21	9.5	3.5	5.95304	4.81278	1.14026		0.0023175	4.05163	6.10408	4.71728	1.29398	1.3868
13243	203787_at	SSBP2	0.0163091	0.0163091	3	54	24	9	4	6.75618	5.36313	1.39305		0.00531521	3.54467	6.61002	5.4444	1.21409	1.16562
14419	204963_at	SSPN	0.0249748	0.0249748	4	53	25	8.83333	4.16667	5.0932	3.85148	1.24172		0.0134035	2.99738	5.03078	3.99936	1.2579	1.03142
25012	215710_at	ST3GAL4	0.0104054	0.0104054	2	55	23	9.16667	3.83333	6.55443	4.92064	1.63379		0.00814699	3.29022	6.62608	4.95535	1.33716	1.67074
17319	207871_s_at	ST7	0.0104054	0.0102716	2	55	23	9.16667	3.83333	6.65049	5.22625	1.42424		0.0153501	2.91811	6.64885	5.35906	1.24067	1.28979
34902	225636_at	STAT2	0.00648505	0.00648505	1	56	22	9.33333	3.66667	9.30236	7.99754	1.30482		0.000586522	4.94074	9.1654	8.03601	1.14054	1.12938
28979	219686_at	STK32B	0.0163091	0.0163091	33	24	54	4	9	5.81198	7.02428	-1.2123		0.00590914	-3.48122	5.99229	7.03588	0.851675	-1.0436
20808	211470_s_at	SULT1C2	0.00394752	0.00394752	0	57	21	9.5	3.5	9.44098	7.98282	1.45816		0.000760002	4.76742	9.41733	7.87013	1.19659	1.54719
13455	203999_at	SYT1	0.00648505	0.00648505	1	56	22	9.33333	3.66667	4.98318	3.63665	1.34653		0.00237844	4.03548	5.05247	3.83209	1.31846	1.22038
2530	1555724_s_at	TAGLN	0.0249748	0.0249748	32	25	53	4.16667	8.83333	8.34848	9.80272	-1.45424		0.0124502	-3.04058	8.31949	9.80279	0.848685	-1.48331
20354	210978_s_at	TAGLN2	0.00648505	0.00648505	35	22	56	3.66667	9.33333	8.23721	10.2585	-2.02129		0.00649493	-3.4248	8.23699	10.1865	0.808617	-1.94952
10373	200916_at	TAGLN2	0.00648505	0.00648505	35	22	56	3.66667	9.33333	9.70895	10.9607	-1.25175		0.00231396	-4.05258	9.65351	10.9004	0.885614	-1.24685
36968	227705_at	TCEAL7	0.0373732	0.0373732	5	52	26	8.66667	4.33333	6.45124	4.38827	2.06297		0.0297266	2.53282	6.33807	4.43612	1.42874	1.90195
15399	205943_at	TDO2	0.0249748	0.0249748	4	53	25	8.83333	4.16667	6.75635	5.23472	1.52163		0.0190061	2.79347	6.69796	4.86407	1.37703	1.83389
18700	209277_at	TFPI2	0.0373732	0.0373732	5	52	26	8.66667	4.33333	9.53539	8.19273	1.34266		0.0365828	2.41161	9.4117	8.30021	1.13391	1.11149
29700	220407_s_at	TGFB2	0.0104054	0.0104054	34	23	55	3.83333	9.16667	3.43712	5.45162	-2.0145		0.00245252	-4.01643	3.64137	5.59707	0.650585	-1.9557
19324	209909_s_at	TGFB2	0.0104054	0.0104054	34	23	55	3.83333	9.16667	4.59268	6.03697	-1.44429		0.00318894	-3.85446	4.35794	6.0035	0.7259	-1.64556
19323	209908_s_at	TGFB2	0.00648505	0.00648505	35	22	56	3.66667	9.33333	2.82306	4.00978	-1.18672		0.00524779	-3.55234	2.88109	4.29984	0.670046	-1.41875
10963	201506_at	TGFBI	0.00648505	0.00648505	35	22	56	3.66667	9.33333	6.31184	8.41537	-2.10353		0.000916256	-4.64409	6.15065	8.43899	0.728837	-2.28834
10566	201109_s_at	THBS1	0.0163091	0.0163091	33	24	54	4	9	6.32514	7.61122	-1.28608		0.00892921	-3.23603	6.16649	8.19272	0.75268	-2.02623
10564	201107_s_at	THBS1	0.0373732	0.0373732	31	26	52	4.33333	8.66667	3.99417	5.06892	-1.07475		0.0183939	-2.81256	4.02215	5.28374	0.761231	-1.26159
28770	219477_s_at	THSD1 /// THSD1P	0.0163091	0.0163091	3	54	24	9	4	7.59436	6.17272	1.42164		0.0286452	2.55444	7.31987	6.27343	1.16681	1.04645
32123	222835_at	THSD4	0.00394752	0.00394752	36	21	57	3.5	9.5	3.96604	7.15222	-3.18618		7.61872e-05	-6.42163	4.16467	7.04334	0.591291	-2.87867
28446	219153_s_at	THSD4	0.00394752	0.00394752	36	21	57	3.5	9.5	3.85067	6.69355	-2.84288		3.52619e-05	-7.04347	4.07232	6.57025	0.619812	-2.49793
39246	229983_at	TIGD2	0.0249748	0.0249748	4	53	25	8.83333	4.16667	5.6234	4.48911	1.13429		0.0149015	2.93543	5.54737	4.40611	1.25902	1.14126
15698	206243_at	TIMP4	0.00394752	0.00394752	0	57	21	9.5	3.5	6.85855	4.80593	2.05262		0.000129573	6.01455	6.95793	5.0462	1.37885	1.91173
14578	205122_at	TMEFF1	0.00648505	0.00648505	1	56	22	9.33333	3.66667	7.35116	5.66712	1.68404		0.000925273	4.63767	7.47386	5.74546	1.30083	1.7284
14579	205123_s_at	TMEFF1	0.00394752	0.00394752	0	57	21	9.5	3.5	6.66068	4.7944	1.86628		0.000442658	5.13235	6.67629	4.83546	1.3807	1.84084
36436	227172_at	TMEM116	0.00823878	0.00812681	1.5	55.5	22.5	9.25	3.75	7.12327	5.79637	1.3269		0.00399748	3.71662	7.28183	5.9753	1.21865	1.30653
31498	222209_s_at	TMEM135	0.00648505	0.00648505	1	56	22	9.33333	3.66667	8.24121	7.00198	1.23923		0.0029879	3.89444	8.08031	6.95698	1.16147	1.12333
37887	228624_at	TMEM144	0.00648505	0.00648505	1	56	22	9.33333	3.66667	7.22851	5.51929	1.70922		0.00411387	3.69921	7.20747	5.58428	1.29067	1.62319
36089	226825_s_at	TMEM165	0.0373732	0.0373732	31	26	52	4.33333	8.66667	7.72659	8.94475	-1.21816		0.0467135	-2.2682	7.88628	8.91101	0.885004	-1.02473
37091	227828_s_at	TMEM166	0.0104054	0.0104054	2	55	23	9.16667	3.83333	6.88128	5.44408	1.4372		0.00400278	3.71581	6.82574	5.49405	1.24239	1.33168
38576	229313_at	TMEM16E	0.0373732	0.0373732	5	52	26	8.66667	4.33333	6.17669	4.78101	1.39568		0.0194944	2.77869	6.17927	4.81824	1.28247	1.36102
1611	1554485_s_at	TMEM37	0.0163091	0.0163091	3	54	24	9	4	7.48285	6.16698	1.31587		0.00587982	3.48419	7.49845	6.20241	1.20896	1.29603
36454	227190_at	TMEM37	0.00394752	0.00394752	0	57	21	9.5	3.5	7.33402	5.89242	1.4416		0.00103408	4.56506	7.25426	5.88058	1.23359	1.37367
35868	226604_at	TMTC3	0.0249748	0.0249748	4	53	25	8.83333	4.16667	7.67291	6.43656	1.23635		0.0154188	2.9155	7.61981	6.44585	1.18213	1.17395
11102	201645_at	TNC	0.00394752	0.00394752	36	21	57	3.5	9.5	5.94045	8.59711	-2.65666		0.00230088	-4.05611	5.86286	8.65038	0.677757	-2.78752
14389	204933_s_at	TNFRSF11B	0.00394752	0.00388467	36	21	57	3.5	9.5	4.59971	6.37204	-1.77233		0.00129109	-4.4215	4.53717	6.4529	0.703122	-1.91572
12144	202687_s_at	TNFSF10	0.00394752	0.00394752	36	21	57	3.5	9.5	4.52732	5.55735	-1.03003		0.00060276	-4.92234	4.57221	5.72859	0.798138	-1.15638
12145	202688_at	TNFSF10	0.00394752	0.00394752	36	21	57	3.5	9.5	6.86673	8.00791	-1.14118		0.000901987	-4.65439	6.8637	7.94985	0.863374	-1.08616
32787	223501_at	TNFSF13B	0.00394752	0.00394752	0	57	21	9.5	3.5	4.72656	3.63299	1.09357		0.00199411	4.14555	4.85072	3.70076	1.31074	1.14996
32788	223502_s_at	TNFSF13B	0.00394752	0.00394752	0	57	21	9.5	3.5	4.59375	3.37442	1.21933		0.000444946	5.12881	4.68789	3.39339	1.38148	1.29451
38000	228737_at	TOX2	0.00648505	0.00648505	1	56	22	9.33333	3.66667	5.66053	4.26245	1.39808		0.00298567	3.8949	5.66242	4.42465	1.27975	1.23778
38513	229250_at	TPCN2	0.0104054	0.0104054	2	55	23	9.16667	3.83333	6.68923	5.43418	1.25505		0.0124695	3.03968	6.64628	5.52163	1.20368	1.12465
15571	206116_s_at	TPM1	0.00394752	0.00394752	36	21	57	3.5	9.5	8.07985	9.90168	-1.82183		0.00339386	-3.81633	8.16837	9.85405	0.828935	-1.68569
13115	203659_s_at	TRIM13	0.0373732	0.0373732	5	52	26	8.66667	4.33333	6.57383	5.55902	1.01481		0.0106843	3.13034	6.42777	5.41633	1.18674	1.01144
18436	209013_x_at	TRIO	0.0104054	0.0104054	34	23	55	3.83333	9.16667	7.05117	8.1551	-1.10393		0.00449546	-3.64553	6.99005	8.11508	0.861365	-1.12503
44573	235315_at	TSC22D1	0.0373732	0.0373732	5	52	26	8.66667	4.33333	5.66626	4.15476	1.5115		0.0180307	2.82419	5.50012	4.24213	1.29655	1.25799
32568	223282_at	TSHZ1	0.0249748	0.0249748	4	53	25	8.83333	4.16667	7.13455	5.83351	1.30104		0.00996224	3.1715	7.10979	5.90403	1.20423	1.20576
32569	223283_s_at	TSHZ1	0.0373732	0.0373732	5	52	26	8.66667	4.33333	8.46779	7.05913	1.40866		0.023261	2.67577	8.22143	6.97254	1.17912	1.2489
33080	223795_at	TSPAN10	0.00394752	0.00394752	0	57	21	9.5	3.5	7.67381	6.57449	1.09932		0.000253503	5.52295	7.62424	6.53621	1.16646	1.08802
18794	209372_x_at	TUBB2A /// TUBB2B	0.0373732	0.0373732	31	26	52	4.33333	8.66667	7.26923	8.6449	-1.37567		0.0272823	-2.58286	7.2586	8.6416	0.83996	-1.383
35446	226181_at	TUBE1	0.0249748	0.0249748	4	53	25	8.83333	4.16667	7.05834	5.21014	1.8482		0.0164645	2.87719	6.74512	5.32119	1.2676	1.42393
10465	201008_s_at	TXNIP	0.0373732	0.0373732	31	26	52	4.33333	8.66667	7.87141	9.76245	-1.89104		0.0413361	-2.34005	7.8594	9.71488	0.809007	-1.85547
22846	213536_s_at	UBE2I	0.0249748	0.0249748	4	53	25	8.83333	4.16667	6.61959	4.65271	1.96688		0.0344912	2.44603	6.719	5.15542	1.30329	1.56358
30596	221304_at	UGT1A10 /// UGT1A6 /// UGT1A7 /// UGT1A8	0.0163091	0.0163091	33	24	54	4	9	4.49248	6.05727	-1.56479		0.00883658	-3.24219	4.42847	6.18184	0.716367	-1.75338
30597	221305_s_at	UGT1A6 /// UGT1A8 /// UGT1A9	0.0104054	0.0104054	34	23	55	3.83333	9.16667	5.07063	8.28845	-3.21782		0.00509875	-3.56965	5.13891	8.2303	0.624389	-3.0914
22430	213118_at	UHRF1BP1L	0.0163091	0.0163091	3	54	24	9	4	6.73784	5.71529	1.02255		0.0105249	3.13918	6.72004	5.63274	1.19303	1.08729
16413	206958_s_at	UPF3A	0.0104054	0.0104054	2	55	23	9.16667	3.83333	7.25152	6.17665	1.07487		0.00743014	3.3448	7.18506	6.16854	1.16479	1.01652
22308	212996_s_at	URB1	0.0306392	0.0303481	4.5	52.5	25.5	8.75	4.25	5.9257	4.78763	1.13807		0.0167207	2.86819	5.71857	4.69715	1.21746	1.02142
32454	223167_s_at	USP25	0.0249748	0.0249748	4	53	25	8.83333	4.16667	6.66731	5.58088	1.08643		0.00497192	3.58479	6.50586	5.38583	1.20796	1.12004
10794	201337_s_at	VAMP3	0.0249748	0.0249748	32	25	53	4.16667	8.83333	7.40695	8.48308	-1.07613		0.0226783	-2.69055	7.29667	8.57508	0.850915	-1.27841
14385	204929_s_at	VAMP5	0.00394752	0.00394752	36	21	57	3.5	9.5	5.63918	6.76	-1.12082		3.77508e-05	-6.98684	5.50675	6.82759	0.806543	-1.32084
13324	203868_s_at	VCAM1	0.00648505	0.00648505	35	22	56	3.66667	9.33333	7.91752	9.9653	-2.04778		0.00199564	-4.14507	7.75786	9.91138	0.782723	-2.15351
18268	208844_at	VDAC3	0.0249748	0.0249748	4	53	25	8.83333	4.16667	5.86788	4.24415	1.62373		0.00886513	3.24029	5.91589	4.53982	1.30311	1.37608
39022	229759_s_at	VEPH1	0.00394752	0.00388467	0	57	21	9.5	3.5	7.8876	5.9514	1.9362		0.00413954	3.69544	7.88677	6.24329	1.26324	1.64348
41385	232122_s_at	VEPH1	0.00648505	0.00648505	1	56	22	9.33333	3.66667	6.84843	4.84445	2.00398		0.00112331	4.51131	6.80098	4.96086	1.37093	1.84013
31034	221745_at	WDR68	0.00648505	0.00648505	35	22	56	3.66667	9.33333	5.4423	6.56184	-1.11954		0.00975401	-3.18394	5.36774	6.66333	0.805565	-1.29558
45999	236741_at	WDR72	0.00394752	0.00394752	0	57	21	9.5	3.5	5.13004	3.99177	1.13827		0.000695729	4.8262	5.04983	3.95883	1.27559	1.09099
36438	227174_at	WDR72	0.00394752	0.00388467	0	57	21	9.5	3.5	6.97983	4.39682	2.58301		0.00256275	3.98916	6.87015	4.60808	1.49089	2.26207
13283	203827_at	WIPI1	0.0373732	0.0373732	31	26	52	4.33333	8.66667	5.46122	6.48427	-1.02305		0.0252591	-2.62776	5.43177	6.52624	0.832298	-1.09446
37880	228617_at	XAF1	0.00394752	0.00394752	0	57	21	9.5	3.5	6.43838	5.36625	1.07213		0.000784893	4.74606	6.44366	5.31816	1.21163	1.1255
30715	221423_s_at	YIPF5	0.0249748	0.0249748	32	25	53	4.16667	8.83333	7.50788	8.70656	-1.19868		0.0148123	-2.93894	7.63632	8.69557	0.878185	-1.05925
36226	226962_at	ZBTB41	0.00648505	0.00648505	1	56	22	9.33333	3.66667	7.6357	6.40454	1.23116		0.00173497	4.23321	7.63072	6.37657	1.19668	1.25416
15195	205739_x_at	ZNF107	0.0249748	0.0249748	4	53	25	8.83333	4.16667	5.52227	3.90399	1.61828		0.0123204	3.04673	5.4434	3.92765	1.38592	1.51575
54002	244743_x_at	ZNF138	0.0249748	0.0249748	4	53	25	8.83333	4.16667	6.86495	5.73845	1.1265		0.019787	2.77001	6.82294	5.73425	1.18986	1.08869
16138	206683_at	ZNF165	0.0306392	0.0303481	4.5	52.5	25.5	8.75	4.25	4.49643	3.40665	1.08978		0.0314471	2.5	4.65165	3.51901	1.32186	1.13263
20089	210697_at	ZNF257	0.0249748	0.0249748	4	53	25	8.83333	4.16667	4.72708	3.11067	1.61641		0.00978516	3.18206	4.67845	3.48107	1.34397	1.19739
19404	209989_at	ZNF268	0.0163091	0.0163091	3	54	24	9	4	5.79478	4.30485	1.48993		0.0152101	2.92346	5.66616	4.41554	1.28323	1.25063
37407	228144_at	ZNF300	0.0249748	0.0249748	4	53	25	8.83333	4.16667	7.92264	6.15794	1.7647		0.0146132	2.94685	7.7911	6.42519	1.21259	1.36591
37656	228393_s_at	ZNF302	0.0249748	0.0249748	4	53	25	8.83333	4.16667	5.16632	4.07895	1.08737		0.0119182	3.06618	5.07873	4.04634	1.25514	1.03239
2591	1555800_at	ZNF385B	0.00394752	0.00394752	0	57	21	9.5	3.5	5.74543	3.42241	2.32302		0.000345037	5.30506	5.60387	3.50941	1.59681	2.09446
2592	1555801_s_at	ZNF385B	0.00648505	0.00648505	1	56	22	9.33333	3.66667	5.71136	3.18439	2.52697		0.00031381	5.37161	5.56914	3.40722	1.63451	2.16191
38282	229019_at	ZNF385B	0.00394752	0.00394752	0	57	21	9.5	3.5	7.36032	4.89442	2.4659		9.38581e-05	6.25973	7.3196	5.08867	1.43841	2.23093
31425	222136_x_at	ZNF43	0.0163091	0.0163091	3	54	24	9	4	7.47629	6.44285	1.03344		0.01315	3.00856	7.39009	6.32452	1.16848	1.06557
38795	229532_at	ZNF502	0.0373732	0.0373732	5	52	26	8.66667	4.33333	5.2648	3.96527	1.29953		0.0190312	2.79271	5.20125	4.16195	1.24971	1.0393
13747	204291_at	ZNF518A	0.0163091	0.0163091	3	54	24	9	4	5.78928	4.51334	1.27594		0.0197013	2.77254	5.60443	4.40314	1.27283	1.20129
37085	227822_at	ZNF605	0.0249748	0.0249748	4	53	25	8.83333	4.16667	6.49291	4.49807	1.99484		0.0111567	3.10492	6.26568	4.80031	1.30527	1.46537
45211	235953_at	ZNF610	0.00648505	0.00648505	1	56	22	9.33333	3.66667	5.27108	3.99117	1.27991		0.000955647	4.61653	5.05923	3.95888	1.27795	1.10035
5436	1560562_a_at	ZNF677	0.00394752	0.00394752	0	57	21	9.5	3.5	4.27731	3.16477	1.11254		0.0002561	5.51567	4.35073	3.31869	1.31098	1.03204
32875	223590_at	ZNF700	0.0373732	0.037041	5	52	26	8.66667	4.33333	5.52031	4.2093	1.31101		0.026128	2.60805	5.51435	4.24664	1.29852	1.26771
737	1553269_at	ZNF718	0.0306392	0.0303481	4.5	52.5	25.5	8.75	4.25	5.25101	4.1603	1.09071		0.0227402	2.68896	5.17509	4.03904	1.28127	1.13605
38963	229700_at	ZNF738	0.0249748	0.0249748	4	53	25	8.83333	4.16667	7.32737	4.91957	2.4078		0.00788451	3.30961	7.23261	5.27374	1.37144	1.95887
4511	1558943_x_at	ZNF765	0.0249748	0.0249748	4	53	25	8.83333	4.16667	6.5324	5.02833	1.50407		0.00983251	3.17922	6.23523	5.06335	1.23144	1.17188
10265	200808_s_at	ZYX	0.0373732	0.0373732	31	26	52	4.33333	8.66667	6.94909	8.56098	-1.61189		0.0127681	-3.02581	7.27351	8.44502	0.861279	-1.1715
25008	215706_x_at	ZYX	0.0249748	0.0249748	32	25	53	4.16667	8.83333	7.36647	8.57969	-1.21322		0.00684398	-3.39363	7.51899	8.5521	0.879199	-1.0331
